# Supplementary material for: A common network of residue-residue contacts underlies interactions between peptides and HLA class II complex
Source: PLoS One. 2026 Apr 10;21(4):e0341970. doi: 10.1371/journal.pone.0341970 (PMC13068318; doi:10.1371/journal.pone.0341970)
Supplement: S1 Table — All peptides were taken from different structures. Structures are considered different if the peptide sequences, or alpha or beta chains, differ in at least one position and if the structure contains another molecule, such as a T-cell receptor, which may affect peptide binding. The first column - “PDB code” – provides codes for p-HLA II DR and DQ structures, as per the PDB database. The structures marked with “*” are missing a residue in one or two positions of fragment 3–14 for DR structures or 4–14 for DQ structures, or the CSU software indicates a missing residue, as in the case of post-translational modification (such as citrullination of Arg residues in 4MD0, 4MD4, 6BIZ, 5JLZ structures and phosphorylation of Ser in 3L6F). Such nonstandard residues (modified monomers) are also marked with “*” in the Table. Also underlined are the residues that were present in the PDB peptide sequence, but their coordinates were unmodeled, so these residues were also missing with CSU software. The second column, “Peptide”, contains a description of peptides from PDB. The next column, “Num at 4 (PDB)”, shows a PDB number (residue number and chain ID) for the peptide residue in position 4 by URN (the first position present in all structures). The next column suggests a UniProt alignment for the peptide (if available). The column “Num at 4 (CSU)” shows the CSU number for the peptide residue in URN position 4. Columns “Unified numeration” contain the unified numeration of peptide positions 1–18. Residues in positions 3–14 in DR structures and 4–14 in DQ structures occupy all these positions in almost all structures and have contacts with residues of peptide-binding grooves formed by the α1 and β1 domains. These residues are considered to be ‘the core regions’ of peptides, and are enlarged and bolded. Columns ‘Hydrophobic’, ‘Charged/Polar’, and ‘Neutral’ list the count of hydrophobic, charged/polar, and neutral residues assigned to these residue groups. The list of residues included [file pone.0341970.s001.xlsx]

## Sheet: Table 1a
					unified peptide numeration																			Hydrophobic	Charged/Polar	Neutral	Hydro		highly	moderately	weakly
PDB		Num		Num			CORE REGION 3-14																	A I L M V	R K H D E	G	phobicity		fluctuating	fluctuating	fluctuating
code	peptide	at 4	UniProt data	at 4	1	2	3	4	5	6	7	8	9	10	11	12	13	14	15	16	17	18		F W P Y	Q N C S T		Count		P S A G D	T N Q K E R V C	I L M F Y W H
		(PDB)		(CSU)
3PDO	Clip (HLA II gamma chain fragment)	5C	P04233 (103-120)	106C	P	V	S	K	M	R	M	A	T	P	L	L	M	Q	A	L	P	M		7	-5	0	2		3	4	5
3PGD*	Clip (HLA II gamma chain fragment)	1C	P04233 (106-120)	106C	—	—	—	K	M	R	M	A	T	P	L	L	M	Q	A	L	P	M		7	-4	0	3		2	4	5
3QXA	Clip (HLA II gamma chain fragment)	4E	P04233 (103-117)	90C	P	V	S	K	M	R	M	A	T	P	L	L	M	Q	A	—	—	—		7	-5	0	2		3	4	5
3QXD	Clip (HLA II gamma chain fragment)	4F	P04233 (103-117)	90C	P	V	S	K	M	R	M	A	T	P	L	L	M	Q	A	—	—	—		7	-5	0	2		3	4	5
4AH2	HLA II antigen gamma chain	2B	P04233 (105-120)	-29B	—	—	M	K	M	R	M	A	T	P	L	L	M	Q	A	L	P	M		8	-4	0	4		2	4	6
3PGC	Clip flipped (with reverse order of residues)	11C	P04233 (119-106)	116C	P	L	A	Q	M	L	L	P	T	A	M	R	M	K	—	—	—	—		8	-4	0	4		3	4	5
6HBY	5T4 tumour epitope	5C	Q13641 (113-130)	6C	R	R	P	P	L	A	E	L	A	A	L	N	L	S	G	S	R	L		9	-3	0	6	max	6	2	4
3L6F*	Melanoma	4C	Q16655 (100-114)	4C	A	P	P	A	Y	E	K	L	S*	A	E	Q	S	P	P	—	—	—		6	-5	0	1		5	4	2
4H1L	peptide mimics of nickel	2C	n/a	0C	—	—	Q	H	I	R	C	N	I	P	K	R	I	S	A	—	—	—		4	-8	0	-4		2	6	4
4H25	peptide mimics of nickel	2C	n/a	307C	—	—	Q	H	I	R	C	N	I	P	K	R	I	G	P	S	K	V		4	-7	1	-3		2	6	4
4H26*	peptide mimics of nickel	2C	n/a	307C	—	—	Q	W	I	R	V	N	I	P	K	R	I	—	—	—	—	—		6	-5	0	1		1	6	4
2WBJ	microbial peptides	5D	n/a	4D	D	F	A	R	V	H	F	I	S	A	L	H	G	S	G	G	G	S		6	-5	1	1		5	2	5
8CMB	SARS-CoV-2 Spike peptide S2’	3C	P0DTC2 (486-502)	3C	—	F	N	C	Y	F	P	L	Q	S	Y	G	F	Q	P	T	N	G		6	-5	1	1		3	4	5
8CMC	SARS-CoV-2 Spike peptide S2’	4C	P0DTC2 (511-528)	4C	V	V	L	S	F	E	L	L	H	A	P	A	T	V	C	G	P	K		8	-4	0	4		4	3	5
8CMD	SARS-CoV-2 Spike peptide S2’	3C	P0DTC2 (761-775)	3C	—	T	Q	L	N	R	A	L	T	G	I	A	V	E	Q	D	—	—		6	-5	1	1		3	6	3
8CME	SARS-CoV-2 membrane peptide	3C	P0DTC5 (176-190)	3C	—	L	S	Y	Y	K	L	G	A	S	Q	R	V	A	G	D	—	—		6	-5	1	1		5	4	3
8CMF	SARS-CoV-2 nsp3 epitope	3C	P0DTD1 (1350-1364)	3C	—	K	S	A	F	Y	I	L	P	S	I	I	S	N	E	K	—	—		8	-4	0	4		5	1	6
8CMG	SARS-CoV-2 nsp14 peptide	3C	P0DTD1 (6420-6434)	3C	—	L	D	A	Y	N	M	M	I	S	A	G	F	S	L	W	—	—		6	-5	1	1		6	1	5
8CMH	SARS-CoV-2 Omicron (BA.1) Spike S2’	3C	P0DTC2 (486-502)	3C	—	F	N	C	Y	F	P	L	R	S	Y	S	F	R	P	T	Y	G		6	-6	0	0		3	4	5
8CMI	SARS-CoV-2 Omicron (BA.1) Spike S2’	2C	P0DTC2 (761-775)	2C	—	—	T	Q	L	K	R	A	L	T	G	I	A	V	E	Q	D	—		6	-5	1	1		3	6	3
1HXY	Hemagglutinin (Influenza A 1989 H3N8)	2C	Q03909 (327-339)	307C	—	—	P	K	Y	V	K	Q	N	T	L	K	L	A	T	—	—	—		6	-6	0	0		2	7	3
1FYT	Hemagglutinin (Influenza A 1968 H3N2)	2C	P03437 (322-334)	307C	—	—	P	K	Y	V	K	Q	N	T	L	K	L	A	T	—	—	—		6	-6	0	0		2	7	3
7N19	histone deacetylase hst4 peptide	2C	n/a	2C	—	—	G	G	I	G	S	D	N	K	V	T	R	R	G	G	—	—		2	-7	3	-5	min	5	6	1
9BF9	SARS-CoV-2 membrane peptide	2C	P0DTC5 (177-189)	2G	—	—	S	Y	Y	K	L	G	A	S	Q	R	V	A	G	—	—	—		6	-5	1	1		5	4	3
6ATF	Vimentin	2E	P08670 (59-71)	2C	—	—	G	V	Y	A	T	R	S	S	A	V	R	L	R	—	—	—		6	-5	1	1		5	5	2
4MD0*	Citrullinated Vimentin	2C	P08670 (59-71)	2C	—	—	G	V	Y	A	T	R*	S	S	A	V	R*	L	R	—	—	—		6	-5	1	1		5	5	2
3C5J	Elongation factor 1-alpha 2	2C	P68104 (343-365)	2C	—	—	Q	V	I	I	L	N	H	P	G	Q	I	S	A	—	—	—		6	-5	1	1		3	4	5
6BIY	Histone 2B peptide	2C	Q96A08 (70-82)	2C	—	—	D	I	F	E	R	I	A	S	E	A	S	R	L	—	—	—		5	-7	0	-2		5	4	3
4MD4*	Citrullinated aggrecan core protein	3C	P16112 (89-103)	3C	—	A	T	E	Y	R*	V	R*	V	N	S	A	Y	Q	D	K	—	—		5	-7	0	-2		2	8	2
4Y19	insulin	5C	P01308 (76-90)	0C	S	L	Q	P	L	A	L	E	G	S	L	Q	K	R	G	—	—	—		5	-6	1	-1		4	5	3
4IS6	Melanocyte protein PMEL	4C	P40967 (44-59)	307C	W	N	R	Q	L	Y	P	E	W	T	E	A	Q	R	L	D	—	—		5	-7	0	-2		2	7	3
1JWS	Hemagglutinin	2C	P03437 (322-334)	307C	—	—	P	K	Y	V	K	Q	N	T	L	K	L	A	T	—	—	—		6	-6	0	0		2	7	3
3S4S	Hemagglutinin (Influenza A 1968 H3N2)	2C	P03437 (322-334)	4C	—	—	P	K	Y	V	K	Q	N	T	L	K	L	A	T	—	—	—		6	-6	0	0		2	7	3
8EUQ	peptide-specific binder (Hemagglutinin HA1)	4E	P04664 (304-321)	6B	G	A	P	K	Y	V	K	Q	N	T	L	K	L	A	T	S	G	G		6	-6	0	0		2	7	3
9B7B	Hemagglutinin HA1 chain	4B	n/a	4B	G	A	P	K	Y	V	K	Q	N	T	L	K	L	A	T	S	G	G		6	-6	0	0		2	7	3
6CPL	GAG polyprotein (HIV-1 M:B_HXB2R)	8C	P04585 (297-312)	300C	V	D	R	F	Y	K	T	L	R	A	E	Q	A	S	Q	E	—	—		5	-7	0	-2		3	6	3
4OV5	HLA I antigen, A-2 alpha chain	3M	P04439 (128-141)	4C	—	G	S	D	A	R	F	L	R	G	Y	H	L	Y	A	—	—	—		6	-5	1	1		4	2	6
1SJE	GAG polyprotein (HIV-1 M:D_Z2/CDC-Z34)	2C	P12495 (167-182)	35C	—	—	P	E	V	I	P	M	F	S	A	L	S	E	G	A	T	P		8	-4	0	4		5	3	4
1YMM	Myelin basic protein peptide	4C	P02686 (217-234)	88C	E	N	P	V	V	H	F	F	K	N	I	V	T	P	R	G	G	S		8	-4	0	4		2	6	4
1T5W	A synthetic peptide (AAYSDQATPLLLSPR)	2C	P27705 (448-462)	1C	—	—	A	A	Y	S	D	Q	A	T	P	L	L	L	S	P	R	—		8	-4	0	4		6	2	4
1BX2	Myelin basic protein peptide	4C	P02686 (217-231)	88C	E	N	P	V	V	H	F	F	K	N	I	V	T	P	R	—	—	—		8	-4	0	4		2	6	4
1FV1	Myelin basic protein peptide	6C	P02686 (220-237)	91C	V	V	H	F	F	K	N	I	V	T	P	R	T	P	P	P	S	Q		6	-6	0	0		2	6	4
1H15	Epstein Barr Virus DNA polymerase	3C	P03198 (628-641)	630C	—	G	G	V	Y	H	F	V	K	K	H	V	H	E	S	—	—	—		5	-6	1	-1		1	6	5
1DLH	Hemagglutinin (Influenza A 1969 H3N2)	2C	P04664 (306-318)	307C	—	—	P	K	Y	V	K	Q	N	T	L	K	L	A	T	—	—	—		6	-6	0	0		2	7	3
6BIZ*	Citrullinated Histone 2B peptide	3C	Q8N257 (68-82)	2C	—	N	D	I	F	E	R*	I	A	S	E	A	S	R*	L	A	—	—		5	-7	0	-2		5	4	3
5NI9	Alpha-enolase	2C	P06733 (326-340)	327C	—	—	K	R	I	A	K	A	V	N	E	K	S	C	N	C	L	—		4	-8	0	-4		3	8	1
5JLZ*	Citrullinated alpha-enolase	5E	P06733 (27-40)	30E	S	K	G	L	F	R*	A	A	V	P	S	G	A	S	—	—	—	—		7	-3	2	4		8	2	2
8TBP	Ribonucleoprotein-associated protein N	4E	P63162 (65-79)	304E	R	V	L	G	L	V	L	L	R	G	E	N	L	V	S	—	—	—		7	-3	2	4		2	5	5
			Position number				3	4	5	6	7	8	9	10	11	12	13	14
		Flexibility counts by peptide position																		# of group
		highly fluctuating					30	10	1	7	8	12	12	31	11	10	10	21			0.282986
		moderately fluctuating					13	27	5	30	19	18	27	17	13	27	12	22			0.399306
		weakly fluctuating					4	11	42	11	21	18	9	0	24	11	26	4			0.314236
		% of weakly fluctuating					0.0851064	0.229167	0.875	0.229167	0.4375	0.375	0.1875	0	0.5	0.229167	0.541667	0.0851064
