# Supplementary material for: A common network of residue-residue contacts underlies interactions between peptides and HLA class II complex
Source: PLoS One. 2026 Apr 10;21(4):e0341970. doi: 10.1371/journal.pone.0341970 (PMC13068318; doi:10.1371/journal.pone.0341970)
Supplement: S2 Table — Please see Legend to S1. (XLSX) [file pone.0341970.s002.xlsx]

## Sheet: Table 1b
					unified peptide numeration																			Hydrophobic	Charged/Polar	Neutral	Hydro		highly	moderately	weakly
PDB		Num		Num				CORE REGION 4-14																A I L M V	R K H D E	G	phobicity		fluctuating	fluctuating	fluctuating
code	peptide	at 4	UniProt data	at 4	1	2	3	4	5	6	7	8	9	10	11	12	13	14	15	16	17	18		F W P Y	Q N C S T		Count		P S A G D	T N Q K E R V C	I L M F Y W H
		(PDB)		(CSU)
5KSU	Clip (HLA II gamma chain fragment)	4C	P04233 (103-117)	-1C	P	V	S	K	M	R	M	A	T	P	L	L	M	Q	A	—	—	—		7	-4	0	3		2	4	5
5KSV*	HLA II gamma chain (fragment)	3C	P04233 (109-123)	-1C	—	M	A	T	P	L	L	M	Q	A	L	P	M	G	A	L	—	—		8	-2	0	8		3	2	5
9EJH	HLA II antigen gamma chain	2C	P04233 (110-122)	0C	—	—	A	T	P	L	L	M	Q	A	L	P	M	G	A	—	—	—		8	-2	1	6		4	2	5
7KEI	hemagglutinin (2009 H1N1 pandemic flu)	4C	n/a	4C	A	M	E	R	N	A	G	S	G	I	I	I	S	D	G	G	G	G		4	-5	2	-1		6	2	3
2NNA	Alpha/beta-gliadin MM1	6C	P18573 (245-260)	2C	Y	P	S	G	E	G	S	F	Q	P	S	Q	E	N	P	Q	—	—		2	-7	2	-5	min	5	5	1
4GRL	TCR Hy.1B11 beta chain (fragment)	6D	n/a	6D	D	R	L	L	M	L	F	A	K	D	V	V	S	R	N	G	G	S		7	-4	0	3		3	4	4
4MAY	UL15 Herpesviridae sp. peptide	5D	P04295 (153-170)	-20D	K	R	Q	L	V	H	F	V	R	D	F	A	Q	L	G	G	S	G		7	-4	0	3		2	4	5
6PX6	Glutenin subunit PTDUCD1	1C	P16315 (76-87)	0C	—	—	—	A	P	F	S	E	Q	E	Q	P	V	L	G	—	—	—		6	-5	0	1		4	5	2
6PY2	Glutenin subunit PTDUCD1	1C	P16315 (76-87)	1C	—	—	—	A	P	F	S	E	Q	E	Q	P	V	L	G	—	—	—		6	-5	0	1		4	5	2
6MFF	DQ2-glia-omega1 peptide	1B	n/a	0C	—	—	—	Q	P	F	P	Q	P	E	Q	P	F	P	G	S	G	G		7	-4	0	3		5	4	2
9EJI	glut-L1 peptide	2C	n/a	1C	—	—	Q	P	P	A	S	E	Q	E	Q	P	V	L	P	—	—	—		6	-5	0	1		5	5	1
1S9V*	deamidated alpha-I gliadin	2C	n/a	2C	—	—	L	Q	P	F	P	Q	P	E	L	P	Y	—	—	—	—	—		7	-3	0	7		4	3	3
4D8P	Gamma-gliadin	7D	Q94G94 (77-94)	-27D	G	P	Q	P	E	Q	P	E	Q	P	F	P	Q	P	Q	G	A	G		6	-5	0	1		5	5	1
4OZF	Alpha/beta-gliadin A-II	1E	P04722 (81-93)	2J	—	—	—	A	P	Q	P	E	L	P	Y	P	Q	P	G	S	—	—		8	-3	0	5		6	3	2
8W84	alpha2 gliadin peptide chimeric	3D	n/a	0D	—	L	P	Y	P	Q	P	E	L	P	Y	P	Q	P	G	S	G	G		8	-3	0	5		5	3	3
8W85*	gamma2 gliadin peptide chimeric	1D	n/a	0D	—	—	—	I	I	Q	P	E	Q	P	A	Q	L	P	G	G	G	G		7	-4	0	3		4	4	3
8W86	B/C hordein peptide chimeric	4D	n/a	0D	E	P	E	Q	P	I	P	E	Q	P	Q	P	Y	P	Q	Q	P	G		7	-4	0	3		5	4	2
7SG0	DQ2-glia-omega1 peptide	1C	n/a	0C	—	—	—	Q	P	F	P	Q	P	E	Q	P	F	P	—	—	—	—		7	-4	0	3		5	4	2
6U3N	Pseudomonas fluorescens	1C	n/a	2C	—	—	—	A	P	M	P	M	P	E	L	P	Y	P	G	S	G	G		10	-1	0	9	max	6	1	4
1JK8	insulin B peptide	2C	P01308 (35-48)	2C	—	—	L	V	E	A	L	Y	L	V	C	G	E	R	G	G	—	—		6	-4	1	2		2	6	3
8VD2	Hybrid insulin peptide	3C	n/a	0C	—	G	Q	V	E	L	G	G	G	T	P	I	E	S	C	Q	—	—		4	-4	3	0		5	4	2
8VCY	Hybrid insulin peptide	3C	n/a	0C	—	G	Q	V	E	L	G	G	G	S	S	P	E	T	C	I	—	—		3	-5	3	-2		6	4	1
6XCO	Hybrid insulin peptide	3B	n/a	0B	—	G	Q	V	E	L	G	G	G	N	A	V	E	V	C	K	G	S		5	-3	3	2		4	6	1
6XC9	Hybrid insulin peptide	3B	n/a	0C	—	G	Q	V	E	L	G	G	G	N	A	V	E	V	C	K	G	S		5	-3	3	2		4	6	1
8VDU	hybrid insulin peptide	3C	n/a	2C	—	G	Q	V	E	L	G	G	G	N	A	V	E	V	C	K	—	—		5	-3	3	2		4	6	1
5UJT	insulin mimotope	3C	n/a	2C	—	G	V	E	E	L	Y	L	V	A	G	E	E	G	C	G	G	—		5	-4	2	1		3	5	3
3PL6	MBP (Myelin basic protein) peptide	6D	P02686 (217-234)	6D	E	N	P	V	V	H	F	F	K	N	I	V	T	P	R	G	G	S		7	-4	0	3		1	6	4
6U3M	Alpha 1a peptide (Pseudomonas fluorescens)	2E	n/a	-1E	—	—	A	Q	P	M	P	M	P	E	L	P	Y	P	G	S	G	G		9	-2	0	7		5	2	4
7SG1	DQ2-glia-alpha1a	2C	n/a	0C	—	—	L	Q	P	F	P	Q	P	E	L	P	Y	G	S	G	G	S		7	-3	1	4		5	3	3
9EJG*	DQ2-glia-omega1	1B	n/a	0C	—	—	—	Q	P	F	P	Q	P	E	Q	P	F	P	—	—	—	—		6	-4	0	2		4	4	2
7SG2	DQ2-glia-omega1	1G	n/a	0C	—	—	—	Q	P	F	P	Q	P	E	Q	P	F	P	G	S	—	—		7	-4	0	3		5	4	2
1UVQ	Orexin (hypocretin) neuropeptide precursor	7C	O43612 (1-16)	2C	—	—	M	N	L	P	S	T	K	V	S	W	A	A	V	G	G	G		6	-5	0	1		5	4	2
6DIG	Orexin (hypocretin) neuropeptide precursor	2C	O43612 (56-68)	2C	—	—	A	G	N	H	A	A	G	I	L	T	L	G	K	—	—	—		5	-3	3	2		5	2	4
			Position number					4	5	6	7	8	9	10	11	12	13	14
		Flexibility counts by peptide position																			B
		highly fluctuating						8	16	5	24	9	15	13	8	20	3	20			0.38843
		moderately fluctuating						21	13	5	0	16	15	18	11	9	16	8			0.363636
		weakly fluctuating						4	4	23	9	8	3	2	14	4	14	4			0.245179
		% of weakly fluctuating						0.121212	0.121212	0.69697	0.272727	0.242424	0.0909091	0.0606061	0.424242	0.121212	0.424242	0.125
