# Supplementary material for: A common network of residue-residue contacts underlies interactions between peptides and HLA class II complex
Source: PLoS One. 2026 Apr 10;21(4):e0341970. doi: 10.1371/journal.pone.0341970 (PMC13068318; doi:10.1371/journal.pone.0341970)
Supplement: S4 Table — The contacts map contains all similar contacts (SC) between CLIP/peptides and HLA II DR alpha chains. The first column contains position of the residue in the peptide in UNR (e.g., ‘p3’ in the third position in the peptide, p4 is the fourth position, etc.), while the second column contains the position of the residue in the alpha chain which makes contacts with the given peptide residue (e.g., residue in position 3 of the peptide makes contacts with residues in positions 51 and 53 of the alpha chain in HLA II DR complex). Column ‘Statistics of residues’ lists the counts of each residue at a given position in the alpha or beta chains. The data for each structure is presented in two columns (“cont Å²” and “Pref”) under the structure’s PDB code. The “cont Å²” column lists first the residue at the given position in the peptide (bolded). The post-translationally modified residues (citrullination of Arg, phosphorylation of Ser), missing with CSU software (so the contact data are not given), are marked with “*”. Also underlined are the residues that were present in the PDB peptide sequence, but their coordinates were unmodeled, so these residues were also missing with CSU software. In the lines below are listed the residues in the alpha or beta chain that form a ‘similar contact’ (SC) with the peptide residue. The CSA (Contact Surface Area) value given in Å² refers to the fraction of their accessible surfaces that become buried when they interact. The presence of hydrogen bonds (HB) is also indicated in this column. The “Pref” column presents the preference score (CPS) for the corresponding contact. At the bottom of the Table in these columns, are shown the values of the total average of CPS for a given structure (the bottom row: “Average CPS for structures”). The last column, “Average CPS (positions)” presents the value of the total average of CPS of all structures for each position. (XLSX) [file pone.0341970.s004.xlsx]

## Sheet: STable 2a
Position	Position	Statistics	3PDO Prototype		3PGD		3QXA		3QXD		4AH2		3PGC		6HBY		3L6F		4H1L		4H25		4H26		2WBJ		8CMB		8CMC		8CMD		8CME		8CMF		8CMG		8CMH		8CMI		1HXY		1FYT		7N19		9BF9
Peptide	alpha chain	of residues	contact Å² [HB]	Pref	cont Å²	Pref	cont Å²	Pref	cont Å²	Pref	cont Å²	Pref	cont Å²	Pref	cont Å²	Pref	cont Å²	Pref	cont Å²	Pref	cont Å²	Pref	cont Å²	Pref	cont Å²	Pref	cont Å²	Pref	cont Å²	Pref	cont Å²	Pref	cont Å²	Pref	cont Å²	Pref	cont Å²	Pref	cont Å²	Pref	cont Å²	Pref	cont Å²	Pref	cont Å²	Pref	cont Å²	Pref	cont Å²
p3			S		no residue		S		S		M		A		P		P		Q		Q		Q		A		N		L		Q		S		S		D		N		T		P		P		G		S
	c51	{'F': 47}	F 10 HB	54			F 8	54	F 15	54	F 20 HB	99	F 6	57	F 10	68	F 12	68	F 15 HB	64	F 13	64	F 9	64	F 13 HB	57	F 28 HB	49	F 3 HB	90	F 12 HB	64	F 8 HB	54	F 5 HB	54	F 5 HB	32	F 28 HB	49	F 15 HB	52	F 35	68	F 22	68	F 0.2	53	F 13 HB
	c52	{'A': 46}	A 4	54			A 26	54	A 10	54	A 12	53			A 8	27	A 8	27	A 11	42	A 6	42	A 4	42	A 5	65	A 6	42	A 9	58	A 4	42	A 7	54	A 11	54	A 11	27	A 7	42	A 8	43	A 7	27	A 4	27	A 4	48	A 26
	c53	{'S': 47}	S 25 HB	44			S 5 HB	44	S 25 HB	44	S 11 HB	46	S 1 HB	54	S 17 HB	44	S 18 HB	44	S 10 HB	48	S 28 HB	48	S 38 HB	48	S 33 HB	54	S 26 HB	44	S 23 HB	34	S 27 HB	48	S 24 HB	44	S 18 HB	44	S 22 HB	51	S 32 HB	44	S 25 HB	49	S 25 HB	44	S 28 HB	44	S 21 HB	32	S 4 HB
p4			K		K		K		K		K		Q		P		A		H		H		W		R		C		S		L		Y		A		A		C		Q		K		K		G		Y
	c53	{'S': 48}	S 18 HB	54	S 31 HB	54	S 24	54	S 27	54	S 22	54	S 45 HB	48	S 19	44	S 22	54	S 27	43	S 28 HB	43	S 32	45	S 16 HB	44	S 8	73	S 24 HB	44	S 34	38	S 36 HB	35	S 22	54	S 24	54	S 11	73	S 32 HB	48	S 28	54	S 20	54	S 12	32	S 39
	c54	{'F': 41, 'C': 1}	F 0.4	55	F 0.2	55	F 2	55	C 1	55	F 2	55	F 1	64	F 2	68	F 2	57	F 2	53			F 5	90					F 4	54	F 7	90	F 11	90	F 2	57	F 2	57			F 6	64	F 2	55	F 1	55	F 0.4	53	F 6
p5			M		M		M		M		M		M		L		Y		I		I		I		V		Y		F		N		Y		F		Y		Y		L		Y		Y		I		Y
	c7	{'I': 33}	I 1	54	I 2	54	I 2	54	I 4	54	I 2	54	I 5	54			I 4	67									I 4	67	I 4	94			I 2	67	I 3	94	I 4	67	I 4	67	I 1	83	I 3	67	I 3	67			I 2
	c24	{'F': 48}	F 21	99	F 11	99	F 12	99	F 46	99	F 13	99	F 16	99	F 11	90	F 14	90	F 21	94	F 24	94	F 34	94	F 28	70	F 15	90	F 11	98	F 32	49	F 24	90	F 9	98	F 12	90	F 15	90	F 8	90	F 18	90	F 18	90	F 15	94	F 19
	c31	{'I': 47}	I 18	54	I 13	54	I 31	54	I 9	54	I 14	54	I 25	54	I 13	83	I 44	67	I 5	86	I 3	86	I 3	86	I 1	62	I 37	67	I 28	94	I 0.2	34	I 33	67	I 37	94	I 34	67	I 33	67	I 10	83	I 28	67	I 21	67	I 8	86	I 27
	c32	{'F': 48}	F 22	99	F 12	99	F 16	99	F 16	99	F 18	99	F 29	99	F 25	90	F 19	90	F 24	94	F 22	94	F 18	94	F 10	70	F 17	90	F 19	98	F 13	49	F 15	90	F 20	98	F 15	90	F 18	90	F 17	90	F 17	90	F 10	90	F 10	94	F 8
	c43	{'W': 48}	W 17	82	W 27	82	W 7	82	W 10	82	W 6	82	W 10	82	W 23	84	W 9	78	W 26	76	W 26	76	W 33	76	W 21	72	W 23	78	W 17	90	W 7	40	W 15	78	W 8	90	W 16	78	W 15	78	W 27	84	W 30	78	W 32	78	W 19	76	W 23
	c52	{'A': 48}	A 2	53	A 4	53	A 1	53	A 0	53	A 4	53	A 3	53	A 5	58	A 18	53	A 2	51	A 4	51	A 3	51	A 1	46	A 13	53	A 19	57	A 2	42	A 22	53	A 28	57	A 12	53	A 12	53	A 6	58	A 8	53	A 5	53	A 20	51	A 26
	c53	{'S': 48}	S 18 HB	46	S 19 HB	46	S 16 HB	46	S 18 HB	46	S 29 HB	46	S 10	46	S 13 HB	34	S 8 HB	35	S 14 HB	38	S 13 HB	38	S 15 HB	38	S 12 HB	35	S 10 HB	35	S 19 HB	54	S 18 HB	44	S 17 HB	35	S 9 HB	54	S 17 HB	35	S 19 HB	35	S 13 HB	34	S 11 HB	35	S 23 HB	35	S 17 HB	38	S 14 HB
	c54	{'F': 47, 'C': 1}	F 26	99	F 32	99	F 34	99	C 22	99	F 30	99	F 9	99	F 27	90	F 33	90	F 29	94	F 30	94	F 24	94	F 29	70	F 31	90	F 26	98	F 28	49	F 31	90	F 26	98	F 31	90	F 28	90	F 26	90	F 32	90	F 28	90	F 34	94	F 29
	c55	{'E': 31}	E 1 HB	55			E 1 HB	55	E 0.2 HB	55	E 0.2 HB	55			E 1 HB	19			E 1 HB	26	E 1 HB	26	E 1 HB	26			E 0.3 HB	53	E 1 HB	41			E 0.5 HB	53	E 0.5 HB	41	E 1 HB	53	E 0.2 HB	53					E 0.2 HB	53	E 1 HB	26	E 0.5 HB
p6			R		R		R		R		R		L		A		E		R		R		R		H		F		E		R		K		Y		N		F		K		V		V		G		K
	c24	{'F': 45}	F 7	56	F 5	56	F 7	56	F 6	56	F 17	56			F 5	57	F 5	41	F 1	56	F 8	56	F 6	56	F 13	53	F 4	98	F 8	41	F 8	56	F 7	55	F 8	90	F 9	49	F 5	98	F 6	55	F 7	70	F 4	70	F 8	53	F 7
	c54	{'F': 35}	F 2	56	F 2	56	F 0.4	56			F 2	56	F 18	90	F 0.2	57	F 0.4	41			F 0.4	56	F 0.2	56	F 0.2	53	F 0.2	98	F 2	41	F 1	56	F 1	55			F 0.4	49	F 0.2	98	F 2	55	F 1	70	F 3	70	F 2	53	F 0.4
p7			M		M		M		M		M		L		E		K		C		C		V		F		P		L		A		L		I		M		P		R		K		K		S		L
	c9	{'Q': 47}	Q 12	52	Q 4	52	Q 15	52	Q 6	52	Q 0.5	52	Q 13 HB	57	Q 13	35	Q 11	34	Q 4	29	Q 13	29	Q 8	42	Q 13	64	Q 20	58	Q 19	57	Q 16	42	Q 1	57	Q 11	53	Q 11	52	Q 11	58	Q 10	58	Q 11	34	Q 10	34	Q 12	48	Q 0.4
	c22	{'F': 47}	F 5	99	F 15	99	F 4	99	F 38	99	F 6	99	F 9	90	F 21	41	F 18	55	F 20	60	F 9	60	F 10	70	F 17	98	F 17	68	F 15	90	F 14	57	F 38	90	F 15	94	F 11	99	F 14	68	F 6	56	F 11	55	F 8	55	F 11	54	F 31
	c24	{'F': 42}	F 0.4	99			F 0.4	99	F 3	99	F 0.2	99	F 6	90	F 2	41	F 2	55	F 1	60	F 0.4	60	F 1	70	F 1	98	F 2	68	F 1	90	F 3	57	F 0.2	90	F 3	94	F 1	99	F 2	68	F 1	56	F 1	55	F 1	55			F 0.4
	c54	{'F': 46, 'C': 1}	F 22	99	F 18	99	F 26	99	C 19	99	F 36	99	F 29	90	F 19	41	F 12	55	F 30	60	F 27	60	F 40	70	F 23	98	F 20	68	F 16	90	F 30	57	F 15	90	F 37	95	F 26	99	F 29	68	F 25	56	F 18	55	F 26	55	F 28	54	F 22
	c58	{'G': 46}	G 47	58	G 47	58	G 48	58	G 36	58	G 33	58	G 42	48	G 35	31	G 46	41	G 10	83	G 20	83	G 20	47	G 34	53	G 17	27	G 7	48			G 39	48	G 41	55	G 36	58	G 17	27	G 40 HB	53	G 45 HB	41	G 41	41	G 16	32	G 37
	c59	{'A': 20}	A 6	53	A 6	53	A 2	53	A 14	53	A 2	53	A 2	58			A 0.4	33											A 38	58					A 2	51	A 5	53			A 3	42			A 0.4	33
	c61	{'A': 18}:	A 1	53	A 3	53	A 3	53		53	A 2	53					A 5	33							A 0.2	48							A 0.4	58							A 8	42	A 7	33
	c62	{'N': 47}	N 17	55	N 23	55	N 25	55	N 12	55	N 33	55	N 7	39	N 11	48	N 22	40	N 17	36	N 17	36	N 7	50	N 20	49	N 4	49	N 2	39	N 1	42	N 18	39	N 13	34	N 43	55	N 2	49	N 23 HB	52	N 27 HB	40	N 28 HB	40	N 3 HB	44	N 20
p8			A		A		A		A		A		P		L		L		N		N		N		I		L		L		L		G		L		M		L		A		Q		Q		D		G
	c9	{'Q': 46}	Q 15 HB	42	Q 17 HB	42	Q 25 HB	42	Q 26 HB	42	Q 37 HB	42	Q 9	58	Q 15 HB	57	Q 18 HB	57	Q 20 HB	56	Q 14 HB	56	Q 32 HB	56	Q 12 HB	53	Q 15 HB	57	Q 17 HB	57	Q 17 HB	57	Q 29 HB	53	Q 14 HB	57	Q 16 HB	52	Q 15 HB	57	Q 11 HB	42	Q 14 HB	50	Q 21 HB	50	Q 12 HB	49	Q 34 HB
	c62	{'N': 45}	N 22 HB	56	N 21 HB	56	N 10 HB	56	N 12 HB	56	N 28 HB	56			N 19 HB	39	N 19 HB	39	N 21 HB	55	N 23 HB	55	N 7 HB	55	N 20 HB	34	N 22 HB	39	N 19 HB	39	N 18 HB	39	N 24 HB	48	N 20 HB	39	N 20 HB	55	N 22 HB	39	N 23 HB	56	N 21 HB	52	N 20 HB	52	N 26 HB	42	N 17 HB
p9			T		T		T		T		T		T		A		S*		I		I		I		S		Q		H		T		A		P		I		R		L		N		N		N		A
	c62	{'N': 47}	N 10 HB	53	N 14 HB	53	N 2	53	N 7 HB	53	N 14 HB	53	N 37 HB	53	N 10	42			N 1	34	N 12	34	N 12	34	N 5 HB	44	N 10	56	N 18 HB	58	N 28 HB	53	N 7	42	N 10	49	N 13	34	N 9	52	N 3	39	N 5	55	N 6	55	N 7	55	N 12
	c65	{'V': 13}	V 8	43	V 7	43			V 3	43	V 6	43							V 2	62	V 6	62	V 7	62							V 5	43					V 4	62
p10			P		P		P		P		P		A		A		A		P		P		P		A		S		A		G		S		S		S		S		T		T		T		K		S
	c11	{'E': 35}	E 14	44	E 21	44	E 3	44	E 2	44			E 0.2	39					E 9	44													E 0.2	60			E 2 HB	60			E 4 HB	46	E 29	46	E 20	46	E 34 HB	75	E 3
	c62	{'N': 47}	N 28	49	N 28	49	N 48	49	N 41	49	N 18	49	N 27	42	N 23 HB	42	N 22 HB	42	N 33	49	N 31	49	N 22	49	N 33 HB	42	N 43 HB	44	N 20 HB	42	N 5	48	N 40 HB	44	N 47 HB	44	N 30 HB	44	N 45 HB	44	N 31 HB	53	N 22 HB	53	N 34 HB	53	N 19 HB	40	N 42 HB
	c65	{'V': 48}	V 18	41	V 24	41	V 28	41	V 33	41	V 33	41	V 20	46	V 33	46	V 36	46	V 31	41	V 33	41	V 33	41	V 35	46	V 23	35	V 30	46	V 23	47	V 27	35	V 21	35	V 28	35	V 22	35	V 38	43	V 38	43	V 29	43	V 35	47	V 21
	c66	{'D': 47}	D 25	29	D 9	29	D 7	29	D 8	29	D 18	29	D 8	27	D 8	27	D 8	27	D 6	29	D 7	29	D 4	29	D 7	27	D 7 HB	51	D 13	27	D 0.4 HB	37	D 28 HB	51	D 10	51	D 28 HB	51	D 6	51	D 12	40	D 10	40	D 8 HB	40	D 21	81	D 9
	c69	{'N': 39}	N 2	49	N 1	49	N 2	49	N 2	49	N 5	49	N 0.2	42	N 0.4	42	N 1	42			N 0.4	49			N 0.2	42	N 2	44	N 2	42	N 1	48	N 1 HB	44	N 1	44	N 2	44	N 1	44	N 6	53	N 1	53	N 1	53			N 1
p11			L		L		L		L		L		M		L		E		K		K		K		L		Y		P		I		Q		I		A		Y		G		L		L		V		Q
	c65	{'V': 48}	V 1	67	V 1	67	V 1	67	V 1	67	V 1	67	V 5	57	V 4	67	V 2	31	V 2	47	V 2	47	V 1	47	V 4	67	V 3	70	V 2	41	V 1	62	V 4	42	V 4	62	V 1	46	V 4	70	V 3	47	V 2	67	V 0.4	67	V 1	73	V 3
	c69	{'N': 47}	N 20 HB	39	N 19 HB	39	N 21 HB	39	N 21 HB	39	N 24 HB	39			N 21 HB	39	N 21 HB	48	N 16 HB	40	N 21 HB	40	N 16 HB	40	N 22 HB	39	N 15 HB	58	N 20 HB	49	N 17 HB	34	N 30 HB	56	N 19 HB	34	N 20 HB	42	N 17 HB	58	N 21 HB	48	N 22 HB	39	N 19 HB	39	N 21 HB	50	N 16 HB
p12			L		L		L		L		L		R		N		Q		R		R		R		H		G		A		A		R		I		G		S		I		K		K		T		R
	c65	{'V': 48}	V 20	67	V 39	67	V 18	67	V 16	67	V 30	67	V 27	47	V 24 HB	50	V 25	42	V 33	47	V 27	47	V 36	47	V 32	49	V 9	47	V 8	46	V 7	46	V 7	47	V 12	62	V 12	47	V 15	35	V 9	62	V 14	47	V 6	47	V 22	43	V 22
	c68	{'A': 42}	A 22	58	A 16	58	A 17	58	A 23	58	A 20	58	A 8	42	A 1	42	A 2	42	A 31	42	A 27	42	A 26	42	A 8	53	A 1	48					A 11	42	A 24	51			A 9	54	A 20	51	A 11	33	A 11	33	A 11	43	A 28
	c69	{'N': 48}	N 15	39	N 5	39	N 17	39	N 19	39	N 10	39	N 27 HB	52	N 7 HB	55	N 7	56	N 2	52	N 8	52	N 7	52	N 3 HB	58	N 10	48	N 9	42	N 9	42	N 11	52	N 18	34	N 6	48	N 12	44	N 20	34	N 8	40	N 11	40	N 12	53	N 21 HB
	c72	{'I': 28}	I 4	83			I 5	83	I 4	83	I 5	83							I 1	40	I 1	40							I 1	51			I 20	40	I 10	86			I 3	38	I 17	86	I 14	41	I 10	41	I 11	35	I 6
p13			M		M		M		M		M		M		L		S		I		I		I		G		F		T		V		V		S		F		F		A		L		L		R		V
	c69	{'N': 47}	N 42 HB	55	N 36 HB	55	N 34 HB	55	N 35 HB	55	N 50 HB	55	N 40	55	N 42 HB	39	N 27 HB	44	N 27 HB	34	N 34 HB	34	N 35 HB	34	N 25 HB	48	N 56 HB	49	N 41 HB	53	N 43 HB	50	N 40 HB	50	N 32 HB	44	N 51 HB	49	N 36 HB	49	N 25 HB	42	N 45 HB	39	N 55 HB	39	N 38 HB	52	N 48 HB
	c72	{'I': 47}	I 23	54	I 21	54	I 35	54	I 23	54	I 29	54	I 22	54	I 12	83	I 18	38	I 36	86	I 12	86	I 38	86	I 1	55	I 29	94	I 30	35	I 19	62	I 29	62	I 9	38	I 31	94	I 35	94	I 14	51	I 18	83	I 14	83	I 19	40	I 14
	c73	{'M': 44}	M 23	49	M 26	49	M 13	49	M 23	49	M 19	49	M 14	49	M 33	87	M 14	46	M 39	54	M 36	54	M 39	54			M 16	99	M 20	42	M 25	57	M 22	57	M 9	46	M 18	99	M 20	99	M 5	53	M 37	87	M 20	87	M 26	72	M 4
	c76	{'R': 43}	R 4	72	R 14	72	R 4	72	R 8	72	R 5	72	R 3	72	R 0.4	58			R 2	40	R 36 HB	40	R 18	40			R 6	56	R 6	43	R 24	47			R 8	44	R 1	56	R 3	56	R 7	42	R 6	58	R 9	58	R 2	47	R 1
p14			Q		Q		Q		Q		Q		K		S		P		S		G		no residue		S		Q		V		E		A		N		S		R		V		A		A		R		A
	c72	{'I': 46}	I 15	53	I 14	53	I 14	53	I 22	53	I 24	53	I 20	47	I 9	38	I 7	48	I 0.5	38	I 17	55			I 6	38	I 9	53	I 9	62	I 4	26	I 11	51	I 4	34	I 10	38	I 5	40	I 6	62	I 8	51	I 10	51	I 6	40	I 11
	c76	{'R': 41}	R 3 HB	58	R 4 HB	58	R 3 HB	58	R 2 HB	58	R 3 HB	58	R 3	33	R 19 HB	44	R 12 HB	54	R 23 HB	44	R 6	52			R 25 HB	44	R 2 HB	58	R 24 HB	47	R 26 HB	75	R 20 HB	42	R 24 HB	52	R 3 HB	44			R 27 HB	47	R 25 HB	42	R 20 HB	42	R 23 HB	47	R 26 HB
Average CPS				60		59		60		61		62		61		54		51		56		57		59		59		64		61		52		60		61		61		61		58		57		57		57
for structures																		min										max
[truncated: 50 more columns]
