# Supplementary material for: A common network of residue-residue contacts underlies interactions between peptides and HLA class II complex
Source: PLoS One. 2026 Apr 10;21(4):e0341970. doi: 10.1371/journal.pone.0341970 (PMC13068318; doi:10.1371/journal.pone.0341970)
Supplement: S5 Table — Please see Legend to S4. (XLSX) [file pone.0341970.s005.xlsx]

## Sheet: Sheet1
	Position	Statistics	3PDO Prototype		3PGD		3QXA		3QXD		4AH2		3PGC		6HBY		3L6F		4H1L		4H25		4H26		2WBJ		8CMB		8CMC		8CMD		8CME		8CMF		8CMG		8CMH		8CMI		1HXY		1FYT		7N19		9BF9
Peptide	beta chain	of residues	contact Å² [HB]	Pref	cont Å²	Pref	cont Å²	Pref	cont Å²	Pref	cont Å²	Pref	cont Å²	Pref	cont Å²	Pref	cont Å²	Pref	cont Å²	Pref	cont Å²	Pref	cont Å²	Pref	cont Å²	Pref	cont Å²	Pref	cont Å²	Pref	cont Å²	Pref	cont Å²	Pref	cont Å²	Pref	cont Å²	Pref	cont Å²	Pref	cont Å²	Pref	cont Å²	Pref	cont Å²	Pref	cont Å²	Pref	cont Å²
p3			S		no residue		S		S		M		A		P		P		Q		Q		Q		A		N		L		Q		S		S		D		N		T		P		P		G		S
	c81	{'H': 29}	H 1	43							H 16	75			H 0.2	51	H 1	51	H 6	42	H 2	42	H 2	42					H 7	60	H 15	42	H 3	43	H 2	43	H 3	49			H 2	47	H 2	51	H 0.4	51	H 1	44	H 6 HB
	c85	{'V': 47}	V 36 HB	35			V 14	35	V 9	35	V 51	57	V 24	46	V 23	41	V 31	41	V 28	42	V 30	42	V 26	42	V 18	46	V 50 HB	50	V 37	67	V 23	42	V 27	35	V 26	35	V 26	37	V 52 HB	50	V 36 HB	43	V 34	41	V 39	41	V 17	47	V 30
p4			K		K		K		K		K		Q		P		A		H		H		W		R		C		S		L		Y		A		A		C		Q		K		K		G		Y
	c81	{'H': 48}	H 36 HB	43	H 32 HB	43	H 29 HB	43	H 31 HB	43	H 18 HB	43	H 24 HB	42	H 40 HB	51	H 33 HB	53	H 27 HB	51	H 34 HB	51	H 30 HB	62	H 28 HB	53	H 33 HB	68	H 31 HB	43	H 34 HB	60	H 32 HB	46	H 34 HB	53	H 33 HB	53	H 35 HB	68	H 34 HB	42	H 36 HB	43	H 30 HB	43	H 35 HB	44	H 27 HB
	c85	{'V': 48}	V 4	47	V 15	47	V 3	47	V 3	47	V 5	47	V 6	42	V 6	41	V 5	46	V 8	49	V 4	49	V 7	72	V 6	47	V 6	47	V 4	35	V 4	67	V 5	70	V 5	46	V 5	46	V 6	47	V 6	42	V 6	47	V 5	47	V 3	47	V 4
p5			M		M		M		M		M		M		L		Y		I		I		I		V		Y		F		N		Y		F		Y		Y		L		Y		Y		I		Y
	c82	{'N': 48}	N 39	55	N 42	55	N 31	55	N 29	55	N 29	55	N 46 HB	55	N 31	39	N 39 HB	58	N 14	34	N 12	34	N 14	34	N 19	50	N 39 HB	58	N 41	49	N 27 HB	55	N 38 HB	58	N 43	49	N 42	58	N 40	58	N 38	39	N 38	58	N 42 HB	58	N 16	34	N 42 HB
	c85	{'V': 48}	V 20	57	V 21	57	V 26	57	V 27	57	V 21	57	V 21	57	V 27	67	V 20	70	V 20	62	V 19	62	V 18	62	V 18	73	V 21	70	V 10	70	V 24	50	V 14	70	V 10	70	V 19	70	V 21	70	V 27	67	V 20	70	V 20	70	V 10	62	V 18
	c86	{'G': 37, 'V': 10}	G 3	58	G 3	58	G 16	58	G 3	58	G 5	58	G 6	58	G 4	48	G 21	52	V 19	62	V 23	62	V 22	62	V 15	47	G 20	52	G 21	70	G 1 HB	48	G 19	52	G 19	70	G 19	52	G 20	52	G 4	48	G 10	52	G 10	52	V 33	62	G 19
	c89	{'F': 38}	F 5	99	F 8	99	F 4	99	F 2	99	F 3	99	F 4	99	F 3	90	F 7	90									F 5	90	F 10	98			F 3	90	F 7	98	F 9	90	F 10	90	F 5	90	F 20	90	F 21	90	F 0.2	94	F 8
p6			R		R		R		R		R		L		A		E		R		R		R		H		F		E		R		K		Y		N		F		K		V		V		G		K
	c77	{'T': 43, 'N': 2}	T 51 HB	43	T 47 HB	43	T 44 HB	43	T 43 HB	43	T 44 HB	43	T 25	53	T 3	43	T 9	46	N 18 HB	43	T 46 HB	43	T 55 HB	43	T 10 HB	47	T 4	52	T 8	46	T 28 HB	43	T 28	34	T 16	53	T 25 HB	53	T 13	52	T 32 HB	34	T 5	43	T 14	43			T 44
	c78	{'Y': 46}	Y 14	77	Y 16	77	Y 11	77	Y 11	77	Y 32	77	Y 21	74	Y 7	53	Y 15	53	Y 8	77	Y 6	77	Y 27	77	Y 10	46	Y 8	90	Y 11	53	Y 13	77	Y 16	62	Y 10	49	Y 8	58	Y 8	90	Y 11	62	Y 11	70	Y 14	70	Y 7	52	Y 7
	c81	{'H': 46}	H 41 HB	53	H 42 HB	53	H 44 HB	53	H 34 HB	53	H 53 HB	53	H 13	60	H 21	53	H 31 HB	55	H 51 HB	53	H 43 HB	53	H 42 HB	53	H 40 HB	51	H 42	55	H 25 HB	55	H 50 HB	53	H 9	43	H 48	46	H 30 HB	58	H 44	55	H 38 HB	43	H 33	49	H 14	49	H 4	44	H 25
	c82	{'N': 46}	N 35 HB	52	N 36 HB	52	N 33 HB	52	N 35 HB	52	N 48 HB	52	N 7	39	N 30 HB	42	N 32	48	N 36 HB	52	N 32 HB	52	N 22 HB	52	N 30 HB	58	N 33 HB	49	N 32 HB	48	N 35 HB	52	N 34 HB	40	N 28 HB	58	N 31 HB	55	N 34 HB	49	N 34 HB	40	N 31 HB	50	N 36 HB	50	N 32 HB	48	N 32 HB
p7			M		M		M		M		M		L		E		K		C		C		V		F		P		L		A		L		I		M		P		R		K		K		S		L
	c78	{'Y': 46}	Y 5	70	Y 4	70	Y 4	70	Y 2	70	Y 3	70	Y 20	74	Y 3	53	Y 3	62	Y 2	24	Y 2	24	Y 4	70	Y 5	90	Y 2	83	Y 5	74	Y 3	53	Y 4	74	Y 6	67	Y 1	70	Y 2	83	Y 6	77	Y 2	62	Y 2	62	Y 4	35	Y 6
p8			A		A		A		A		A		P		L		L		N		N		N		I		L		L		L		G		L		M		L		A		Q		Q		D		G
	c13	{'F': 25, 'S': 7, 'R': 4, 'H': 8, 'Y': 2}	F 37	57	F 28	57	F 38	57	F 36	57	F 27	57	F 18	68	F 27	90	F 41	90	S 16 HB	44	S 29 HB	44	S 21 HB	44	R 40	40	F 43	90	F 41	90	F 38	90	F 17	53	F 42	90	F 37	99	F 43	90	F 44	57	F 34	64	F 40	64	S 29 HB	51	F 17
	c26	{'L': 20, 'F': 20, 'Y': 1}	L 0.2	58			L 1	58					L 0.4	41	L 12	88	L 20	88	F 37	49	F 14	49	F 18	49	F 17	94	L 20	88	L 20	88	L 18	88			L 22	88	L 8	87	L 20	88	L 0.4	58	L 2	57	L 2	57	Y 29 HB	57
	c71	{'R': 30, 'K': 10, 'A': 2}	R 6	42	R 5	42	R 4	42	R 2	42	R 3	42	R 31	54	R 30	58	R 19	58	K 21 HB	40	K 18 HB	40	K 6 HB	40			R 13	58	R 10	58	R 14	58	R 1	52	R 17	58	R 39	72	R 9	58	R 4	42	R 40	58	R 28 HB	58	K 22 HB	81
	c74	{'A': 34, 'Q': 4, 'R': 1}	A 2	65	A 1	65	A 3	65	A 0.2	65			A 8	27	A 15	58	A 10	58	Q 23 HB	56	Q 25	56	Q 30	56	A 9	51	A 10	58	A 4	58	A 5	58			A 16	58	A 28	53	A 9	58			A 12	42	A 18	42	R 31 HB	77
	c78	{'Y': 46}	Y 22	53	Y 32	53	Y 22	53	Y 28	53	Y 34	53	Y 37	83	Y 28	74	Y 48	74	Y 21	58	Y 26	58	Y 21	58	Y 52	67	Y 28	74	Y 46	74	Y 44	74	Y 15	52	Y 38	74	Y 36	70	Y 37	74	Y 22	53	Y 37	63	Y 34	63	Y 23	57	Y 16
p9			T		T		T		T		T		T		A		S*		I		I		I		S		Q		H		T		A		P		I		R		L		N		N		N		A
	c13	{'F': 23, 'R': 4, 'H': 10, 'Y': 1}	F 1	52	F 1	52	F 2	52	F 2	52			F 1	52	F 2	57									R 0.2 HB	44	F 1	64	F 0.4	53	F 2	52	F 2	57	F 1	68	F 1	94	F 1	56	F 1	90	F 1	49	F 3	49			F 2
	c71	{'R': 30, 'K': 13}	R 29 HB	43	R 34 HB	43	R 41 HB	43	R 40 HB	43	R 39 HB	43	R 0.2	43	R 30 HB	42			K 29 HB	41	K 30 HB	41	K 22 HB	41			R 26 HB	58	R 31 HB	53	R 26 HB	43	R 25 HB	42	R 40 HB	54	R 34 HB	41	R 31 HB	47	R 42 HB	58	R 36 HB	52	R 50 HB	52	K 37 HB	52	R 30 HB
p10			P		P		P		P		P		A		A		A		P		P		P		A		S		A		G		S		S		S		S		T		T		T		K		S
	c11	{'L': 29, 'S': 2, 'V': 10, 'P': 2, 'D': 2}	L 18	41	L 23	41	L 31	41	L 32	41	L 30	41	L 22	58	L 30	58	L 31	58	L 29	41	L 32	41	L 33	41			L 31	34	L 29	58	L 31	48	L 17	34	L 32	34	L 17	34	L 32	34	L 34	53	L 31	53	L 30	53	S 25 HB	54	L 29
	c13	{'F': 16, 'R': 4, 'S': 1, 'H': 10, 'Y': 2}	F 7	68	F 5	68	F 0.4	68	F 0.4	68	F 8	68	F 4	57	F 2	57	F 1	57							R 18	42	F 0.4	54			F 2	53											F 2	52	F 1	52	S 39 HB	54
	c28	{'E': 16, 'D': 2, 'H': 1}	E 2	44	E 5	44	E 1	44	E 0.4	44	E 3	44	E 0.4 HB	39					E 2	44	E 4	44	E 3	44			E 0.4	60			E 2	31							E 0.2	60	E 0.2	46	E 0.2	46			D 13 HB	81
	c71	{'R': 20, 'K': 3}	R 7	54	R 6	54	R 2	54	R 3	54	R 0.2	54	R 27 HB	42									K 4	34			R 3	44	R 0.4	42	R 4	52			R 1	44	R 0.4	44	R 3	44	R 1	43							R 1
p11			L		L		L		L		L		M		L		E		K		K		K		L		Y		P		I		Q		I		A		Y		G		L		L		V		Q
	c28	{'E': 27, 'D': 4, 'H': 1}	E 2 HB	19	E 2 HB	19	E 2 HB	19	E 2 HB	19	E 2 HB	19	E 2	55			E 2 HB	24	E 0.4 HB	75	E 0.4 HB	75	E 1 HB	75	D 8	16	E 0.2 HB	53	E 10	44	E 3 HB	26	E 4 HB	35	E 4	26	E 2 HB	39			E 3 HB	31	E 8 HB	19	E 6 HB	19			E 1 HB
	c47	{'Y': 37, 'F': 4}	Y 29	74	Y 28	74	Y 28	74	Y 29	74	Y 28	74	Y 18	70	Y 32	74	Y 3	53	Y 5	62	Y 5	62	Y 5	62	F 24	90			Y 1	83	Y 5	67	Y 2	63	Y 27	67	Y 2	53					Y 35	74	Y 34	74	F 8	70	Y 1
	c61	{'W': 48}	W 55	84	W 54	84	W 53	84	W 51	84	W 50	84	W 52	82	W 32	84	W 34	40	W 46	58	W 30	58	W 54	58	W 28	84	W 21	78	W 37	88	W 44	76	W 27	61	W 32	76	W 35	50	W 20	78	W 14	65	W 37	84	W 31	84	W 47	72	W 16
	c67	{'L': 41, 'I': 4, 'F': 3}	L 40	88	L 44	88	L 44	88	L 39	88	L 43	88	L 47	87	L 42	88	L 46	19	L 13	41	L 39	41	L 32	41	I 41	83	L 30	74	L 28	41	L 41	83	L 29	57	L 38	83	L 22	58	L 36	74	L 8	48	L 28	88	L 39	88	L 38	67	L 46
	c70	{'Q': 12}	Q 1	57	Q 1	57					Q 1	57					Q 5 HB	35							Q 7	57	Q 17 HB	63											Q 23 HB	63									Q 0.4
	c71	{'R': 31, 'K': 13, 'A': 1}	R 35	57	R 22	57	R 26	57	R 29	57	R 24	57	R 43	72	R 25	57	R 17 HB	75	K 1	3	K 1	3	K 2	3			R 18	77	R 23	54	R 18	40	R 23	58	R 9	40	R 17	42	R 12	77	R 6	52	R 22	57	R 14	57	K 16	29	R 24
p12			L		L		L		L		L		R		N		Q		R		R		R		H		G		A		A		R		I		G		S		I		K		K		T		R
	c60	{'Y': 42}	Y 10	74	Y 10	74	Y 8	74	Y 7	74	Y 14	74			Y 8	58	Y 14	63							Y 14 HB	46	Y 7	52	Y 13	53	Y 10	53	Y 14	77	Y 14	67	Y 8	52	Y 4	35	Y 15	67	Y 9	62	Y 7	62	Y 6	53	Y 14
	c61	{'W': 48}	W 16 HB	84	W 23 HB	84	W 17 HB	84	W 20 HB	84	W 21 HB	84	W 7	94	W 23 HB	40	W 16 HB	61	W 0.4	94	W 16 HB	94	W 3 HB	94	W 18 HB	62	W 19 HB	65	W 17 HB	50	W 22 HB	50	W 24 HB	94	W 28 HB	76	W 19 HB	65	W 18 HB	45	W 19 HB	76	W 18 HB	58	W 22 HB	58	W 19 HB	61	W 19 HB
p13			M		M		M		M		M		M		L		S		I		I		I		G		F		T		V		V		S		F		F		A		L		L		R		V
	c9	{'W': 27, 'E': 4}	W 43	82	W 40	82	W 37	82	W 40	82	W 30	82	W 25	82	W 19	84	W 2	45									W 33	90	W 9	61	W 7	72	W 9	72	W 2	45	W 33	90	W 30	90	W 2	50	W 17	84	W 19	84	E 31 HB	75	W 14
	c57	{'D': 43, 'V': 4}	D 30	17	D 31	17	D 43	17	D 35	17	D 30	17	D 32	17	D 30	16	D 27 HB	51	V 27	62	V 15	62	V 26	62	D 11	37	D 40	32	D 14	40	D 9	37	D 13	37	D 21 HB	51	D 33	32	D 34	32	D 23	27	D 33	16	D 22	16	D 36 HB	77	D 19
	c60	{'Y': 41, 'S': 1}	Y 1	70	Y 3 HB	70	Y 8 HB	70	Y 2	70	Y 2 HB	70	Y 12	70	Y 4	74	Y 3	35			S 6 HB	38			Y 4	52	Y 2	90	Y 3	53	Y 3	70	Y 4	70	Y 4	35	Y 7 HB	90	Y 5 HB	90	Y 4	53	Y 2	74	Y 4 HB	74	Y 4	77	Y 5
	c61	{'W': 47}	W 17	82	W 18	82	W 14	82	W 20	82	W 33	82	W 48 HB	82	W 23	84	W 16	45	W 16	76	W 27 HB	76	W 24 HB	76	W 12	65	W 30	90	W 22	61	W 21	72	W 20	72	W 12	45	W 35	90	W 39	90	W 14	50	W 24	84	W 33	84	W 10	94	W 28
p14			Q		Q		Q		Q		Q		K		S		P		S		G		no residue		S		Q		V		E		A		N		S		R		V		A		A		R		A
	c57	{'D': 38, 'V': 1}	D 2 HB	49	D 1 HB	49	D 1 HB	49	D 1 HB	49	D 1 HB	49	D 0.2	81	D 17 HB	51	D 17	29	V 7	35					D 13 HB	51	D 2 HB	49	D 7 HB	37	D 15 HB	25	D 11 HB	27	D 14 HB	42	D 2 HB	51			D 18 HB	37	D 14 HB	27	D 14 HB	27	D 14 HB	77	D 18 HB
	c60	{'Y': 42, 'S': 2})	Y 59	63	Y 56	63	Y 49	63	Y 59	63	Y 69 HB	63	Y 54 HB	62	Y 25	35	Y 36	83	S 30 HB	44					Y 27	35	Y 52	63	Y 42	70	Y 53	53	Y 28	53	Y 30	58	Y 46 HB	35	Y 62	77	Y 34	70	Y 29	53	Y 30	53	Y 53	77	Y 39
Average CPS				58.1316		59.2286		58.5833		58.6		59.6571		60.4857		58.7941		54.8824		50.4667		50.7931		53.4138		56		64.5		59.3429		55.9167		55.7188		57.6		59.7143		64.3636		52.9412		56.7222		57.0286		60.7879
for structures																												max
[truncated: 50 more columns]
