# Supplementary material for: A common network of residue-residue contacts underlies interactions between peptides and HLA class II complex
Source: PLoS One. 2026 Apr 10;21(4):e0341970. doi: 10.1371/journal.pone.0341970 (PMC13068318; doi:10.1371/journal.pone.0341970)
Supplement: S6 Table — The Table is organized the same way as S4 Table. Column “Position Peptide”: p4–p14 in URN are shown for the core region. Other columns are organized identically to S4 Table. (XLSX) [file pone.0341970.s006.xlsx]

## Sheet: STable 3a
Position	Position	Statistics	5KSU Prototype		5KSV		9EJH		7KEI		2NNA		4GRL		4MAY		6PX6		6PY2		6MFF		9EJI		1S9V		4D8P		4OZF		8W84		8W85		8W86		7SG0		6U3N		1JK8		8VD2		8VCY		6XCO		6XC9
Peptide	alpha chain	of residues	contact Å² [HB]	Pref	cont Å²	Pref	cont Å²	Pref	cont Å²	Pref	cont Å²	Pref	cont Å²	Pref	cont Å²	Pref	cont Å²	Pref	cont Å²	Pref	cont Å²	Pref	cont Å²	Pref	cont Å²	Pref	cont Å²	Pref	cont Å²	Pref	cont Å²	Pref	cont Å²	Pref	cont Å²	Pref	cont Å²	Pref	cont Å²	Pref	cont Å²	Pref	cont Å²	Pref	cont Å²	Pref	cont Å²	Pref	cont Å²
p4			K		T		T		R		G		L		L		A		A		Q		P		Q		P		A		Y		I		Q		Q		A		V		V		V		V		V
	c52	{'R': 17}	R 9	34	R 19	43	R 25 HB	43											R 25	42	R 8 HB	58	R 27	54	R 8	58	R 0.2	54	R 17 HB	42	R 53	77	R 48	40	R 19	58	R 52	58	R 30 HB	42
	c54	{'F': 23}	F 1	55	F 0.4	52	F 5	52	F 2	56	F 1	53	F 4	90	F 3	90	F 1	57	F 1	57							F 1	68							F 4 HB	64			F 0.2	57			F 9	70	F 1	70	F 2	70	F 1
p5			M		P		P		N		E		M		V		P		P		P		P		P		E		P		P		I		P		P		P		E		E		E		E		E
	c9	{'Y': 19}	Y 9	70	Y 1	83	Y 1	83			Y 1	53									Y 2	83							Y 2	63							Y 0.4	83	Y 1	83	Y 1	53	Y 2	53	Y 1	53	Y 1	53	Y 0.2
	c24	{'H': 33}	H 10	75	H 11	51	H 12	51	H 2 HB	58	H 23	55	H 30	75	H 15	49	H 9	51	H 15	51	H 10	51	H 6	51	H 4	51	H 10	55	H 12	51	H 15	51	H 36	56	H 22	51	H 7	51	H 13	51	H 5 HB	55	H 7 HB	55	H 8 HB	55	H 4 HB	41	H 6 HB
	c31	{'Q': 11, 'E': 9}	Q 29	52					Q 25 HB	56	E 3	24	Q 30	52	Q 3	42											E 9	24	Q 2	58			Q 3	53	Q 1	58			Q 3	58	E 2	24	E 0.2	24	E 3	24	E 2	24	E 2
	c32	{'F': 31}	F 6	99	F 3	68	F 6	68	F 21	49	F 6	41	F 14	99	F 14	70	F 8	68	F 1	68	F 1	68	F 2	68	F 3	68	F 7	41	F 7	68	F 3	68	F 8	94	F 10	68	F 9	68	F 3	68	F 2	41					F 1	41	F 0.2
	c43	{'W': 28}	W 24	82	W 23	88	W 28	88			W 9	40					W 11	88	W 22	88	W 27	88	W 19	88	W 7	88	W 10	40	W 30	88	W 20	88	W 39	76	W 27	88	W 24	88	W 24	88	W 24	40	W 20	40	W 8	40	W 9	40	W 8
	c48	{'L': 2, 'F': 1}	L 2	87																							F 5	41					L 0.4	83
	c51	{'F': 20, 'L': 3}	F 9	99	F 6	68	F 9	68	F 22 HB	49			F 1	99	F 4	70	L 31	41	L 19	41	F 8	68	L 12	41	F 15	68			F 9	68	F 17	68	F 25	94	F 7	68	F 21	68	F 17	68
	c52	{'R': 26, 'G': 6}	R 14 HB	72	R 21	54	R 12	54	G 12 HB	48	R 51 HB	75	G 12	58	G 3	47			R 20	54	R 20	54	R 24	54	R 13	54	R 21 HB	75	R 16	54	R 20	54	R 8 HB	40	R 16	54	R 9	54	R 10	54	R 56 HB	75	R 50 HB	75	R 41 HB	75	R 62 HB	75	R 64 HB
	c54	{'F': 33}	F 35	99	F 27	68	F 26	68	F 17	49	F 28	41	F 17	99	F 28	70	F 26	68	F 32	68	F 21	58	F 20	68	F 24	68	F 31	41	F 36	68	F 26	68	F 28	94	F 25	68	F 29	68	F 22	68	F 26	41	F 29	41	F 34	41	F 21	41	F 26
p6			R		L		L		A		G		L		H		F		F		F		A		F		Q		Q		Q		Q		I		F		M		A		L		L		L		L
	c9	{'Y': 13}	Y 0.3	77	Y 1	74	Y 2	74			Y 1	52									Y 4	90			Y 1	90			Y 3	63							Y 2	90	Y 4	70
	c24	{'H': 33}	H 11	53	H 10	60	H 8	60	H 10	53	H 18	44	H 12	60	H 26	51	H 8	53	H 6	53	H 2	53	H 12	53	H 1	53	H 1	42	H 3	42	H 2	42	H 3	42	H 1	56	H 2	46	H 2	75	H 11	53	H 5	60	H 7	60	H 9	60	H 9
	c54	{'F': 16}	F 0.2	56	F 0.2	90			F 1	57									F 0.2	98			F 0.2	57			F 2	64													F 1	57	F 2	90	F 3	90	F 3	90	F 3
p7			M		L		L		G		S		F		F		S		S		P		S		P		P		P		P		P		P		P		P		L		G		G		G		G
	c9	{'Y': 21, 'G': 3}	Y 7	70	Y 6	74	Y 7	74			Y 5	35			G 0.2	53	Y 20 HB	35	G 8	32	Y 5	83	G 3 HB	32	Y 7	83			Y 4	83							Y 7	83	Y 4	83	Y 7	74	Y 8	52	Y 12	52	Y 9	52	Y 10
	c22	{'Y': 30, 'F': 3}	Y 26	70	Y 33	74	Y 31	74	Y 21	52	Y 29 HB	35	Y 28	90	Y 24	90	F 7	54	F 5	54	Y 26	83	F 10	54	Y 24	83	Y 22	83	Y 27	83	Y 26	83	Y 27	83	Y 27	83	Y 24	83	Y 27	83	Y 35	74	Y 20 HB	52	Y 16	52	Y 21 HB	52	Y 23 HB
	c24	{'H': 32}	H 1	75	H 5	60	H 5	60	H 1	44			H 1	53	H 2	53	H 26 HB	43	H 23 HB	43	H 3	51	H 27 HB	43	H 13	51	H 18	51	H 2	51	H 2	51	H 1	51	H 2	51	H 9	51	H 3	51	H 1	60	H 5	44	H 4	44	H 3	44	H 2
	c54	{'F': 33}	F 17	99	F 9	90	F 13	90	F 10	53	F 19	54	F 15	98	F 38	98	F 10	54	F 6	54	F 23	68	F 10	54	F 11	68	F 35	68	F 10	68	F 7	68	F 9	68	F 15	68	F 17	68	F 16	68	F 8	90	F 3	53	F 4	53	F 2	53	F 0.4
	c58	{'F': 27, 'G': 5}	F 40	99	F 48	90	F 52	90			F 17	54	G 41	53	G 42	53	F 34	54	F 43	54	F 36	68	F 33	54	F 37	68	F 44	68	F 48	68	F 44	68	F 16	68	F 21	68	F 30	68	F 32	68	F 52	90	F 20	53	F 20	53	F 27	53	F 26
	c62	{'N': 15}:	N 34	55	N 27	39	N 24	39			N 4 HB	44	N 12	49	N 11	49													N 0.4	49	N 3	49	N 0.2	49	N 1	49					N 12	39
p8			A		M		M		S		F		A		V		E		E		Q		E		Q		E		E		E		E		E		Q		M		Y		G		G		G		G
	c9	{'Y': 21, 'G': 9}	Y 16 HB	53	Y 18 HB	70	Y 17 HB	70	G 0.4 HB	32	Y 23 HB	90	G 0.2	48	G 3	47	Y 14 HB	53			Y 20 HB	63			Y 8 HB	63	G 2	31	Y 22 HB	53			G 0.2	31	G 0.2	31	Y 13 HB	63	Y 22 HB	70	Y 27 HB	49	Y 18 HB	52	Y 16 HB	52	Y 15 HB	52	Y 16 HB
	c11	{'N': 28}	N 2 HB	42	N 1 HB	55	N 1 HB	55	N 1 HB	44	N 1 HB	49	N 2 HB	42			N 1	48	N 1 HB	48	N 2 HB	42	N 2 HB	48	N 1	42	N 0.2 HB	48	N 1 HB	48	N 2 HB	48	N 3 HB	48	N 2 HB	48	N 2 HB	42	N 2 HB	55					N 1 HB	48	N 1 HB	48	N 1 HB
	c22	{'Y': 27}	Y 0.2 HB	53			Y 0.3 HB	70	Y 0.3 HB	35			Y 0.2	53							Y 0.3 HB	63			Y 1 HB	63	Y 1 HB	53	Y 0.3 HB	53	Y 0.3 HB	53	Y 1 HB	53	Y 0.2 HB	53	Y 0.3 HB	63	Y 0.5 HB	70	Y 0.3 HB	49	Y 2 HB	52	Y 1 HB	52	Y 0.2 HB	52	Y 0.5 HB
	c62	{'N': 33}	N 12 HB	42	N 20 HB	55	N 19 HB	55	N 22 HB	44	N 23 HB	49	N 18 HB	42	N 23 HB	50	N 20 HB	50	N 13 HB	50	N 16 HB	42	N 17 HB	48	N 15 HB	56	N 26 HB	48	N 19 HB	48	N 17 HB	48	N 18 HB	48	N 20 HB	48	N 9 HB	56	N 19 HB	55	N 20 HB	58	N 23 HB	48	N 24 HB	48	N 21 HB	48	N 21 HB
p9			T		Q		Q		G		Q		K		R		Q		Q		P		Q		P		Q		L		L		Q		Q		P		P		L		G		G		G		G
	c61	{'T': 8, 'R': 4}	T 1	43	T 17	56	T 4	56			T 3	56	R 30	34	R 23	47	T 3	56					T 10	56			T 12	56													T 2	53
	c62	{'N': 33}	N 11 HB	53	N 10 HB	56	N 10	56	N 8	48	N 7	56	N 4	40	N 3	52	N 7	56	N 4	56	N 13	49	N 10 HB	56	N 12	49	N 8	56	N 22	39	N 18	39	N 0.4	56	N 0.4	56	N 7	49	N 6	49	N 15	39	N 4	48	N 0.2	48	N 1	48	N 4
p10			P		A		A		I		P		D		D		E		E		E		E		E		P		P		P		P		P		E		E		V		T		S		N		N
	c11	{'N': 10}	N 1	49					N 12	34			N 0.3	42	N 1	42											N 1	49	N 0.2	49																			N 1 HB
	c62	{'N': 33}	N 52	49	N 23 HB	42	N 20 HB	42	N 47 HB	34	N 31	49	N 27 HB	42	N 31 HB	42	N 21 HB	48	N 11 HB	48	N 10 HB	48	N 13 HB	48	N 18 HB	48	N 24	49	N 26	49	N 35	49	N 40	49	N 54	49	N 16 HB	48	N 16 HB	48	N 43 HB	50	N 35 HB	53	N 24 HB	44	N 22 HB	55	N 52 HB
	c65	{'V': 33}	V 21	41	V 31	46	V 30	46	V 36	62	V 34	41	V 25	37	V 43	37	V 24	31	V 14	31	V 27	31	V 22	31	V 20	31	V 28	41	V 11	41	V 20	41	V 31	41	V 15	41	V 23	31	V 30	31	V 19	73	V 34	43	V 29	35	V 35	50	V 15
	c66	{'L': 27, 'A': 6}	L 6	41	L 25	58	L 18	58	A 3	51	L 18	41	A 3 HB	27	A 1 HB	27	L 18	19	L 22	19	L 21	19	L 18	19	L 28	19	L 28	41	L 26	41	L 27	41	L 14	41	L 21	41	L 16	19	L 24	19	L 24	67	L 8	53	L 14	34	L 38 HB	39	L 24
	c69	{'N': 32}	N 1	49	N 1	42	N 2	42	N 17	34	N 1	49			N 3 HB	42	N 4	48	N 7	48	N 8	48	N 9	48	N 18	48	N 6 HB	49	N 3	49	N 4	49	N 3	49	N 4	49	N 9	48	N 3	48	N 3	50	N 6 HB	53	N 2	44	N 11 HB	55	N 0.4
p11			L		L		L		I		S		V		F		Q		Q		Q		Q		L		F		Y		Y		A		Q		Q		L		C		P		S		A		A
	c65	{'V': 30}	V 5	67	V 3	67	V 3	67	V 1	62	V 2	35	V 4	73	V 25	70	V 4	42	V 2	42	V 1	42	V 2	42	V 2	67			V 3	70	V 3	70	V 2	46	V 1	42			V 2	67	V 0.2	47	V 6	41	V 0.4	35	V 0.2	46	V 1
	c69	{'N': 33}	N 32 HB	39	N 22 HB	39	N 21 HB	39	N 23 HB	34	N 23 HB	44	N 20 HB	50	N 23 HB	64	N 16 HB	56	N 24 HB	56	N 21 HB	56	N 21 HB	56	N 22 HB	39	N 24 HB	64	N 20 HB	58	N 20 HB	58	N 26 HB	42	N 20 HB	56	N 20 HB	56	N 20 HB	39	N 20 HB	36	N 25 HB	49	N 22 HB	44	N 31 HB	42	N 24 HB
p12			L		P		P		I		Q		V		A		P		P		P		P		P		P		P		P		Q		P		P		P		G		I		P		V		V
	c65	{'V': 33}	V 21	67	V 18	41	V 18	41	V 22	62	V 28	42	V 12	73	V 5	46	V 6	41	V 14	41	V 17	41	V 15	41	V 21	41	V 24	41	V 6	41	V 3	41	V 24	42	V 17	41	V 12	41	V 6	41	V 14	47	V 28	62	V 4	41	V 9	73	V 17
	c68	{'H': 33}	H 48	60	H 17	51	H 14	51	H 30	56	H 12	42	H 24	49	H 15	53	H 3	51	H 15	51	H 16	51	H 21	51	H 14	51	H 22	51	H 11	51	H 18	51	H 34 HB	42	H 14	51	H 3	51	H 1	51	H 3	44	H 24	56	H 1	51	H 26	49	H 18
	c69	{'N': 32}	N 7	39	N 6	49	N 8	49	N 4	34	N 5	56	N 4	50	N 0.2	42	N 13	49	N 7	49	N 8	49	N 7	49	N 8	49	N 23	49	N 7	49	N 8	49	N 4	56	N 7	49	N 8	49	N 6	49	N 8	48	N 4	34	N 6	49	N 4	50	N 4
p13			M		M		M		S		E		S		Q		V		V		F		V		Y		Q		Q		Q		L		Y		F		Y		E		E		E		E		E
	c68	{'H': 33}	H 6	75	H 17	75	H 10	75	H 13 HB	43	H 22 HB	55	H 13 HB	43	H 26 HB	42	H 13	49	H 23 HB	49	H 15 HB	53	H 23 HB	49	H 18 HB	46	H 12	42	H 24 HB	42	H 27 HB	42	H 27 HB	60	H 25 HB	46	H 18 HB	53	H 21 HB	46	H 25 HB	55	H 2	55	H 7	55	H 4 HB	55	H 7 HB
	c69	{'N': 33}	N 31 HB	55	N 34 HB	55	N 34 HB	55	N 42 HB	44	N 44 HB	48	N 25 HB	44	N 45 HB	56	N 33 HB	50	N 33 HB	50	N 46 HB	49	N 45 HB	50	N 22 HB	58	N 28 HB	56	N 29 HB	56	N 36 HB	56	N 42 HB	39	N 25 HB	58	N 56 HB	49	N 37 HB	58	N 35 HB	48	N 31 HB	48	N 42 HB	48	N 45 HB	48	N 43 HB
	c72	{'S': 15, 'I': 12, 'C': 6}	S 10	46	S 13	46	S 18 HB	46	I 16	38	I 18	26	I 20	38	I 50	53	I 35	62	I 28	62	S 20	54	I 27	62	S 24 HB	35	I 39	53	S 23 HB	48	S 20	48	S 27	34	S 23	35	S 20	54	S 26 HB	35	I 18	26	C 2	0	C 21	0	C 18	0	C 17
	c73	{'L': 18, 'M': 6, 'V': 9}	L 34	87	L 20	87	L 28	87	M 2	46	V 5	31	M 3	46	M 25	52	L 10	67	L 8	67	L 30	90	L 12	67	L 1	74	V 16	42	L 25	57	L 18	57	L 20	88	L 29	74	L 23	90	L 30	74	V 6	31	V 10	31	V 4	31	V 6	31	V 8
	c76	{'R': 26}	R 11	72	R 2	72			R 3	44	R 36 HB	75			R 2	58	R 9	47	R 7	47					R 1 HB	77	R 1	58	R 19	58	R 18 HB	58			R 5	77			R 22 HB	77	R 42 HB	75	R 35 HB	75	R 34 HB	75	R 34 HB	75	R 45 HB
p14			Q		G		G		D		N		R		L		L		L		P		L		no residue		P		P		P		P		P		P		P		R		S		T		V		V
	c68	{'H': 14}	H 11	42			H 15	44					H 1 HB	53	H 0.4	60					H 5 HB	51					H 8	51			H 6 HB	51					H 1	51	H 3 HB	51
	c72	{'S': 8, 'I': 12, 'C': 3}	S 4 HB	48					I 10	28	I 11	34	I 3	40	I 22	83	I 5	83	I 6	83	S 4 HB	44	I 12	83			I 14	48	S 4 HB	44	S 5	44			S 4 HB	44			S 16 HB	44	I 14	40			C 3	18	C 2	47	C 0.4
Average CPS				62.5581		61.8378		61.2857		46.4545		47.6571		57.0882		55.7143		52.25		53.1515		57.4		52.3438		57.7879		51.1081		55.5526		55.3939		56.2424		55.4571		58.7879		58.2105		52.8857		50.4688		47.4706		50.0571
for structures						max				min
[truncated: 20 more columns]
