# Supplementary material for: A common network of residue-residue contacts underlies interactions between peptides and HLA class II complex
Source: PLoS One. 2026 Apr 10;21(4):e0341970. doi: 10.1371/journal.pone.0341970 (PMC13068318; doi:10.1371/journal.pone.0341970)
Supplement: S7 Table — Please see Legend to S6. (XLSX) [file pone.0341970.s007.xlsx]

## Sheet: STable 3b
Position	Position	Statistics	5KSU Prototype		5KSV		9EJH		7KEI		2NNA		4GRL		4MAY		6PX6		6PY2		6MFF		9EJI		1S9V		4D8P		4OZF		8W84		8W85		8W86		7SG0		6U3N		1JK8		8VD2		8VCY		6XCO		6XC9
Peptide	beta chain	of residues	contact Å² [HB]	Pref	cont Å²	Pref	cont Å²	Pref	cont Å²	Pref	cont Å²	Pref	cont Å²	Pref	cont Å²	Pref	cont Å²	Pref	cont Å²	Pref	cont Å²	Pref	cont Å²	Pref	cont Å²	Pref	cont Å²	Pref	cont Å²	Pref	cont Å²	Pref	cont Å²	Pref	cont Å²	Pref	cont Å²	Pref	cont Å²	Pref	cont Å²	Pref	cont Å²	Pref	cont Å²	Pref	cont Å²	Pref	cont Å²
p4			K		T		T		R		G		L		L		A		A		Q		P		Q		P		A		Y		I		Q		Q		A		V		V		V		V		V
	c81	{'H': 30}	H 42 HB	43	H 25 HB	47	H 34 HB	47	H 33 HB	53	H 28 HB	44	H 22 HB	60	H 26 HB	60	H 27 HB	53	H 37 HB	53	H 32 HB	42	H 20	51	H 23 HB	42	H 32 HB	51	H 37 HB	53	H 21 HB	46	H 40 HB	56	H 18	42	H 22 HB	42	H 34 HB	53	H 27 HB	49	H 1	49	H 2	49	H 20 HB	49
	c85	{'L': 22, 'V': 6}	L 35	41	L 10	53	L 5	53	V 4	47			V 8	67	V 2	67	L 12	58	L 11	58	L 14	57	L 0.4	41	L 7	57	L 38	41	L 18	58	L 4	74	L 8	83	L 5	57	L 16	57	L 13	58	L 5	67	L 0.2	67
p5			M		P		P		N		E		M		V		P		P		P		P		P		E		P		P		I		P		P		P		E		E		E		E		E
	c82	{'N': 33}	N 31	55	N 14	49	N 19	49	N 22 HB	55	N 16 HB	48	N 24	55	N 14	50	N 20	49	N 16	49	N 13	49	N 15	49	N 13	49	N 20	48	N 15	49	N 18	49	N 12	34	N 13	49	N 9	49	N 12	49	N 13 HB	48	N 35 HB	48	N 33 HB	48	N 33 HB	48	N 24 HB
	c85	{'L': 27, 'V': 6}	L 24	87	L 17	41	L 11	41	V 5	50	L 19	19	V 7	57	V 31	73	L 6	41	L 14	41	L 10	41	L 21	41	L 9	41	L 30	19	L 11	41	L 15	41	L 13	83	L 12	41	L 12	41	L 10	41	L 23	19	L 14	19	L 30	19	L 24	19	L 30
	c86	{'E': 5, 'A': 6}	E 8	55					A 14	42	E 1	24	A 17	53	A 10	46											E 12	24															E 0.2	24
p6			R		L		L		A		G		L		H		F		F		F		A		F		Q		Q		Q		Q		I		F		M		A		L		L		L		L
	c76	{'D': 1}	D 0.2 HB	77
	c77	{'R': 22, 'T': 11}	R 56 HB	47	R 44	58	R 63	58	T 30	43	T 18	46	R 37	58	R 36 HB	53	R 44	56	R 35	56	R 33	56	R 26	42	R 32	56	R 40 HB	58	R 57 HB	58	R 26	58	R 43 HB	58	R 27	40	R 26	56	R 24	72	T 27	43	T 8 HB	53	T 8 HB	53	T 29	53	T 18
	c78	{'V': 33}	V 12	47	V 11	67	V 16	67	V 10	46	V 4	47	V 12	67	V 3	49	V 10	70	V 10	70	V 18	70	V 10	46	V 17	70	V 19	42	V 13	42	V 8	42	V 7	42	V 23	62	V 12	70	V 24	57	V 7	46	V 14	67	V 12	67	V 14	67	V 14
	c81	{'H': 31}	H 38 HB	53	H 25	60	H 25	60	H 6	53	H 3	44	H 25	60	H 37	51	H 22	53	H 38	53	H 41	53	H 7	53	H 33	53	H 9 HB	42	H 15	42	H 26 HB	42	H 34 HB	42	H 26	56	H 28	53	H 28	75	H 9	53					H 3	60	H 1 HB
	c82	{'N': 33}	N 31 HB	52	N 32 HB	39	N 32 HB	39	N 31 HB	42	N 38 HB	48	N 26 HB	39	N 48 HB	58	N 38 HB	49	N 36 HB	49	N 37 HB	49	N 34 HB	42	N 35 HB	49	N 47 HB	56	N 36 HB	56	N 28 HB	56	N 36 HB	56	N 29 HB	34	N 31 HB	49	N 36 HB	55	N 35 HB	42	N 28 HB	39	N 27 HB	39	N 35 HB	39	N 27 HB
p7			M		L		L		G		S		F		F		S		S		P		S		P		P		P		P		P		P		P		P		L		G		G		G		G
	c77	{'R': 8}	R 23 HB	72	R 22 HB	58											R 1 HB	44	R 2 HB	44							R 24 HB	54	R 40 HB	54			R 25 HB	54
	c78	{'V': 33}	V 6	57	V 4	67	V 15	67	V 9	47	V 14	35	V 25	70	V 44	70	V 10	35	V 11	35	V 10	41	V 6	35	V 8	41	V 38	41	V 4	41	V 14	41	V 3	41	V 11	41	V 9	41	V 10	41	V 18	67	V 17	47	V 20	47	V 14	47	V 18
p8			A		M		M		S		F		A		V		E		E		Q		E		Q		E		E		E		E		E		Q		M		Y		G		G		G		G
	c11	{‘F': 33}	F 19	57	F 14	99	F 15	99	F 27	54	F 16	98	F 18	57	F 39	70	F 20	41	F 18	41	F 11	64	F 16	41	F 13	64	F 26	41	F 9	41	F 10	41	F 26	41	F 21	41	F 26	64	F 12	99	F 22	90	F 19	53	F 17	53	F 16	53	F 19
	c13	{‘G': 33}	G 21	48	G 46	58	G 44	58	G 11	32	G 43	53	G 29	48	G 32	47	G 13	31	G 14	31	G 37 HB	53	G 15	31	G 40 HB	53	G 31	31	G 15	31	G 15	31	G 11	31	G 11	31	G 32 HB	53	G 30	58	G 26	52	G 5	51	G 6	51	G 4	51	G 5
	c26	{'L': 29, 'G': 1}	L 9	58	L 38	87	L 36	87	L 14	34	L 26	90					L 8	19	L 7	19	L 29	57	L 8	19	L 23	57	L 40	19	L 19	19	L 22	19	L 21	19	L 10	19	L 35	57	L 30	87	L 30	74	L 1	48	L 2	48	L 3	48	L 2
	c28	{'S': 19, 'T': 13}	S 7	54	S 6	46	S 6	46	T 1	49	T 9	52	T 10	43	T 30	43	S 22 HB	60	S 24	60	S 29 HB	48	S 2	60	S 31	48	S 27 HB	60	S 26 HB	60	S 25 HB	60	S 25 HB	60	S 25 HB	60	S 23 HB	48	S 10	46	T 12	53	T 2	46	T 1	46	T 2	46	T 2
	c71	{'K': 19}	K 2	33	K 6	34	K 6	34									K 37 HB	75	K 37 HB	75	K 4	34	K 37 HB	75	K 10 HB	34	K 11	75	K 37 HB	75	K 27 HB	75	K 8	75	K 38 HB	75	K 8 HB	34	K 5	34
	c74	{'A': 19, 'E': 11, 'S': 3}	A 3	65	A 4	53	A 4	53	E 24 HB	60	E 45	41	S 10	54	S 31	35	A 30	39	A 28	39	A 3	42	A 18	39	A 1	42	A 3	39	A 26	39	A 12	39	A 20	39	A 23	39	A 5	42	A 3	53	E 39	54	E 15	31	E 13	31	E 18	31	E 18
	c77	{'R': 7}	R 6	42	R 3	72											R 5 HB	75	R 6 HB	75							R 10	75	R 7 HB	75			R 7 HB	75
	c78	{'V': 33}	V 13	46	V 19	57	V 21	57	V 8	35	V 19	70	V 5	46	V 9	73	V 14	31	V 15	31	V 20	42	V 10	31	V 21	42	V 23	31	V 9	31	V 16	31	V 13	31	V 14	31	V 23	42	V 23	57	V 19	70	V 5	47	V 6	47	V 8	47	V 6
p9			T		Q		Q		G		Q		K		R		Q		Q		P		Q		P		Q		L		L		Q		Q		P		P		L		G		G		G		G
	c11	{‘F': 33}	F 4	52	F 10	64	F 11	64	F 10	53	F 6	64	F 6	55	F 9	56	F 6	64	F 4	64	F 5	68	F 13	64	F 13	68	F 17	64	F 3	90	F 5	90	F 13	64	F 3	64	F 3	68	F 16	68	F 5	90	F 10	53	F 10	53	F 13	53	F 4
	c70	{'R': 17}	R 1	43	R 46 HB	58	R 43 HB	58			R 51 HB	58					R 26 HB	58	R 27 HB	58			R 35 HB	58			R 31 HB	58					R 5	58	R 41 HB	58	R 20 HB	54			R 15	58			R 25 HB	52	R 22 HB	52
	c71	{'K': 18, 'T': 7}	K 29 HB	34	K 9 HB	34	K 7 HB	34			T 1 HB	56					K 28 HB	34	K 25 HB	34	K 30 HB	34	K 2 HB	34	K 11 HB	34	K 24 HB	34	K 33 HB	41	K 25 HB	41			K 12 HB	34	K 21 HB	34	K 18 HB	34			T 4 HB	46	T 0.2	46	T 0.3	46	T 7 HB
	c77	{'R': 8}	R 12	43	R 0.2	58									R 7	47	R 4 HB	58	R 8 HB	58							R 26 HB	58	R 19	58			R 19 HB	58
p10			P		A		A		I		P		D		D		E		E		E		E		E		P		P		P		P		P		E		E		V		T		S		N		N
	c9	{'Y': 22, 'F': 3}	Y 0.2	83	Y 0.2	53	Y 0.4	53	F 15	94			Y 26 HB	57	Y 31 HB	57	Y 38 HB	53	Y 33 HB	53	Y 35 HB	53	Y 31 HB	53	Y 20 HB	53							Y 0.2	83	Y 0.2	83	Y 29 HB	53	Y 31 HB	53			Y 0.2	53	Y 0.2	35	Y 2	58
	c11	{‘F': 33}	F 36	68	F 20	57	F 28	57	F 36	94	F 28	68	F 33	32	F 47	32	F 24	41	F 34	41	F 37	41	F 37	41	F 28	41	F 35	68	F 39	68	F 36	68	F 27	68	F 26	68	F 38	41	F 38	41	F 38	70	F 20	52	F 25	54	F 16	49	F 26
p11			L		L		L		I		S		V		F		Q		Q		Q		Q		L		F		Y		Y		A		Q		Q		L		C		P		S		A		A
	c11	{‘F': 7}	F 1	90	F 2	90	F 2	90							F 0.2	98	F 1	64															F 2	57	F 2	64
	c47	{'F': 19, 'Y': 14}	F 33	90	F 35	90	F 33	90	Y 23	67	Y 26 HB	35	Y 14	70	Y 30	90	F 23	64	F 6	64	F 8	64	F 8	64	F 17	90	F 2	98	F 0.2	90	F 2	90	F 6	57	F 4	64	F 4	64	F 32	90	Y 28	24	Y 10	83	Y 22 HB	35	Y 3	53	Y 4
	c61	{‘W’: 33}	W 36	84	W 36	84	W 38	84	W 40	76	W 37	45	W 36	72	W 38	90	W 42	61	W 33	61	W 39	61	W 35	61	W 46	84	W 35 HB	90	W 32	78	W 35	78	W 44	50	W 53	61	W 49	61	W 34	84	W 26	59	W 43	88	W 29	45	W 33	50	W 40
	c67	{'I': 19, 'V': 14}	I 37	83	I 37	83	I 38	83	V 35	62	V 17	35	V 15	73	V 31	70	I 26	53	I 35	53	I 45 HB	53	I 46	53	I 37	83	I 40	94	I 40	67	I 54 HB	67	I 17	51	I 28	53	I 21	53	I 28	83	V 24	47	V 10	41	V 11	35	V 17	46	V 16
	c71	{'K': 18, 'T': 4, 'A': 1}	K 18	41	K 10	41	K 8	41	T 9	35					A 4	57	K 12 HB	34	K 14	34	K 28	34	K 1	34	K 5	41	K 0.2	55	K 22	62	K 29	62			K 3	34	K 3	34	K 7	41	T 2	18
p12			L		P		P		I		Q		V		A		P		P		P		P		P		P		P		P		Q		P		P		P		G		I		P		V		V
	c60	{‘Y’: 31}	Y 7	74	Y 10	83	Y 5	83	Y 8	67	Y 14	63	Y 4	70			Y 12 HB	83	Y 14	83	Y 5	83	Y 8	83	Y 5	83	Y 12	83	Y 13	83	Y 13	83	Y 10	63	Y 2	83	Y 2	83	Y 4	83	Y 11	52	Y 14 HB	67	Y 6	83	Y 5	70	Y 10
	c61	{‘W’: 33}	W 18 HB	84	W 17 HB	88	W 20 HB	88	W 18 HB	76	W 20 HB	61	W 19 HB	72	W 8 HB	50	W 19 HB	88	W 15 HB	88	W 20 HB	88	W 19 HB	88	W 13 HB	88	W 20 HB	88	W 28 HB	88	W 20 HB	88	W 17 HB	61	W 21 HB	88	W 20 HB	88	W 20 HB	88	W 17 HB	65	W 14 HB	76	W 30 HB	88	W 32 HB	72	W 21 HB
p13			M		M		M		S		E		S		Q		V		V		F		V		Y		Q		Q		Q		L		Y		F		Y		E		E		E		E		E
	c9	{‘Y’: 18}	Y 23	70	Y 26	70	Y 21	70									Y 1	70	Y 0.2	70	Y 14	90	Y 2	70			Y 6 HB	63	Y 14 HB	63	Y 19 HB	63	Y 5	74	Y 1	49	Y 17	90	Y 2	49
	c37	{'I': 15, 'Y': 14}	I 15	54	I 23	54	I 25	54	Y 4 HB	35	Y 39 HB	53	Y 1	35	Y 31 HB	63	I 2	62			I 22	94	I 1	62					I 5	53	I 17	53	I 2	83	I 11	67	I 21	94	I 9	67	Y 30 HB	53	Y 37 HB	53	Y 37 HB	53	Y 20 HB	53	Y 29 HB
	c38	{'V': 9}	V 1	57	V 2	57	V 4	57													V 2	70							V 0.3	42	V 1	42					V 2	70
	c53	{'L': 10}	L 0.2	87	L 0.4	87	L 0.2	87													L 0.2	90							L 10 HB	57	L 3	57			L 31 HB	74			L 26 HB	74
	c57	{'A': 27, 'D': 3, 'V': 3}	A 27	53	A 28	53	A 27	53	D 20 HB	51	A 19	39	V 37	35	V 31	42	A 20	46	A 33	46	A 29	57	A 18	46	A 8	53	A 36	42	A 33	42	A 27 HB	42	A 34	58	A 25	53	A 20	57	A 29	53	A 24 HB	39	A 19	39	A 16	39	A 26	39	A 12
	c60	{‘Y’: 26}	Y 1	70	Y 20	70	Y 4	70	Y 3	35	Y 1	53			Y 0.2	63	Y 8	70	Y 3	70	Y 2	90	Y 0.4	70	Y 1	49	Y 8	63	Y 0.4	63	Y 0.2	63	Y 1	74							Y 1	53	Y 4 HB	53	Y 1	53	Y 6	53
	c61	{‘W’: 33}	W 23	82	W 23	82	W 20	82	W 7	45	W 7	40	W 10	45	W 22	61	W 21	72	W 19	72	W 27	90	W 28	72	W 9	78	W 30	61	W 7	61	W 11	61	W 16	84	W 10	78	W 28	90	W 5	78	W 8	40	W 14	40	W 5	40	W 5	40	W 6
p14			Q		G		G		D		N		R		L		L		L		P		L		no residue		P		P		P		P		P		P		P		R		S		T		V		V
	c57	{'A': 18, 'D': 3, 'V': 1}	A 0.2	42					D 15 HB	26	A 0.4	42					A 0.2	58			A 10	27	A 1	58					A 9		A 14	27			A 7	27	A 16	27	A 7	27			A 0.4	54	A 2	43	A 2	46	A 2
	c60	{‘Y’: 28}	Y 52	63			Y 34 HB	52	Y 46	57	Y 45 HB	58	Y 37	77	Y 46	74	Y 53	74	Y 56	74	Y 43	83	Y 60	74			Y 14	83	Y 43	83	Y 36	83			Y 25	83	Y 34	83	Y 50	83	Y 56	77	Y 30 HB	35	Y 26	53	Y 31	70	Y 42 HB
Average CPS				60.381		63.1842		63.6765		52.0968		50.9667		56.5556		59.8333		54.8947		54.3429		59.0857		52.3824		56.6552		55.6857		55.5135		55.9706		57.7353		54.3714		57.1176		61.5455		54.2069		50.7333		48.4483		50.2667
for structures								max																																						min
[truncated: 20 more columns]
