# Supplementary material for: A common network of residue-residue contacts underlies interactions between peptides and HLA class II complex
Source: PLoS One. 2026 Apr 10;21(4):e0341970. doi: 10.1371/journal.pone.0341970 (PMC13068318; doi:10.1371/journal.pone.0341970)
Supplement: S8 Table — The DR structures are listed by rows. Peptide residues per position are listed in the same row for each structure. Peptide positions are given in columns; the alpha and beta chains’ contacts are listed separately. The post-translationally modified residues (citrullination of Arg, phosphorylation of Ser), missing with CSU software, are marked with “*”. Also underlined are the residues that were present in the PDB peptide sequence but whose coordinates were unmodeled, so these residues were also missing with CSU software. Number of contacts listed in 2 rows per structure: “Full” (number of all contacts) and “SC” (number of SC). (XLSX) [file pone.0341970.s008.xlsx]

## Sheet: Sheet1
PDB		Peptide unified numeration
code	Contacts	3		4		5		6		7		8		9		10		11		12		13		14
	Chain	Alpha	Beta	Alpha	Beta	Alpha	Beta	Alpha	Beta	Alpha	Beta	Alpha	Beta	Alpha	Beta	Alpha	Beta	Alpha	Beta	Alpha	Beta	Alpha	Beta	Alpha	Beta
3PDO		S		K		M		R		M		A		T		P		L		L		M		Q
	Full	3	2	2	2	9	4	2	4	8	1	2	5	2	2	5	4	2	6	4	2	4	4	2	2
	SC	3	2	2	2	9	4	2	4	8	1	2	5	2	2	5	4	2	6	4	2	4	4	2	2
3PGD		—		K		M		R		M		A		T		P		L		L		M		Q
	Full			4	2	8	5	2	4	8	1	2	5	3	3	5	4	2	6	3	3	4	5	2	3
	SC			2	2	8	4	2	4	7	1	2	4	2	2	5	4	2	6	3	2	4	4	2	2
3QXA		S		K		M		R		M		A		T		P		L		L		M		Q
	Full	3	1	3	2	9	4	2	4	8	1	2	5	1	2	5	4	2	5	4	2	4	5	2	2
	SC	3	1	2	2	9	4	2	4	8	1	2	5	1	2	5	4	2	5	4	2	4	4	2	2
3QXD		S		K		M		R		M		A		T		P		L		L		M		Q
	Full	3	1	3	2	9	4	2	4	10	1	2	4	2	2	5	4	2	5	4	2	4	4	2	3
	SC	3	1	2	2	9	4	2	4	7	1	2	4	2	2	5	4	2	5	4	2	4	4	2	2
4AH2		M		K		M		R		M		A		T		P		L		L		M		Q
	Full	3	2	3	2	9	4	2	4	8	1	3	2	2	1	4	5	2	6	4	3	4	4	2	2
	SC	3	2	2	2	9	4	2	4	8	1	2	2	2	1	4	4	2	6	4	2	4	4	2	2
3PGC		A		Q		M		L		L		P		T		A		M		R		M		K
	Full	2	1	4	2	8	5	3	4	8	2	1	4	2	2	5	4	1	7	3	1	4	4	2	3
	SC	2	1	2	2	8	4	1	4	7	1	1	4	1	2	5	4	1	5	3	1	4	4	2	2
6HBY		P		P		L		A		E		L		A		A		L		N		L		S
	Full	3	2	3	2	8	4	2	4	7	1	2	7	1	2	4	2	2	4	3	2	4	6	2	3
	SC	3	2	2	2	8	4	2	4	6	1	2	5	1	2	4	2	2	4	3	2	4	4	2	2
3L6F		P		A		Y		E		K		L		S*		A		E		Q		S		P
	Full	3	2	3	2	8	5	2	4	8	1	2	7			4	2	2	8	3	3	3	4	2	4
	SC	3	2	2	2	8	4	2	4	8	1	2	5			4	2	2	6	3	2	3	4	2	2
4H1L		Q		H		I		R		C		N		I		P		K		R		I		S
	Full	4	2	3	2	8	3	1	4	6	2	2	7	2	3	4	3	2	8	5	1	5	4	2	4
	SC	3	2	2	2	8	3	1	4	6	1	2	5	2	1	4	2	2	5	4	1	4	2	2	2
4H25		Q		H		I		R		C		N		I		P		K		R		I		G
	Full	3	2	1	2	8	3	2	4	6	1	2	7	3	2	4	3	2	7	5	1	4	5	2	0
	SC	3	2	1	2	8	3	2	4	6	1	2	5	2	1	4	2	2	5	4	1	4	3	2	0
4H26		Q		W		I		R		V		N		I		P		K		R		I		—
	Full	3	2	3	2	8	3	2	4	7	2	2	7	4	3	3	4	2	7	5	1	4	4
	SC	3	2	2	2	8	3	2	4	6	1	2	5	2	1	3	3	2	5	3	1	4	2
2WBJ		A		R		V		H		F		I		S		A		L		H		G		S
	Full	3	1	2	2	7	3	2	4	8	1	2	5	1	2	4	1	2	7	3	2	2	3	2	3
	SC	3	1	1	2	7	3	2	4	7	1	2	4	1	1	4	1	2	5	3	2	2	3	2	2
8CMB		N		C		Y		F		P		L		Q		S		Y		G		F		Q
	Full	3	2	1	2	9	5	2	4	6	1	2	6	1	3	4	4	2	5	3	2	4	5	2	3
	SC	3	1	1	2	9	4	2	4	6	1	2	5	1	2	4	4	2	5	3	2	4	4	2	2
8CMC		L		S		F		E		L		L		H		A		P		A		T		V
	Full	3	3	3	2	9	4	2	4	8	1	2	6	3	4	4	2	2	7	3	3	4	4	2	3
	SC	3	2	2	2	9	4	2	4	7	1	2	5	1	2	4	2	2	5	3	2	4	4	2	2
8CMD		Q		L		N		R		A		L		T		G		I		A		V		E
	Full	3	2	3	2	7	3	2	4	5	1	2	7	3	2	4	4	2	6	2	2	4	4	2	4
	SC	3	2	2	2	7	3	2	4	5	1	2	5	2	2	4	4	2	5	2	2	4	4	2	2
8CME		S		Y		Y		K		L		G		A		S		Q		R		V		A
	Full	3	2	3	2	9	4	2	5	7	1	2	3	1	3	5	1	2	7	4	3	3	4	2	3
	SC	3	2	2	2	9	4	2	4	7	1	2	3	1	2	5	1	2	5	4	2	3	4	2	2
8CMF		S		A		F		Y		I		L		P		S		I		I		S		N
	Full	3	2	2	2	9	4	1	4	8	1	2	7	1	4	4	2	2	7	4	3	4	4	2	4
	SC	3	2	2	2	9	4	1	4	7	1	2	5	1	2	4	2	2	5	4	2	4	4	2	2
8CMG		D		A		Y		N		M		M		I		S		A		G		F		S
	Full	3	3	3	2	9	5	2	4	8	1	2	6	2	3	5	2	2	6	2	3	4	4	2	2
	SC	3	2	2	2	9	4	2	4	7	1	2	5	2	2	5	2	2	5	2	2	4	4	2	2
8CMH		N		C		Y		F		P		L		R		S		Y		S		F		R
	Full	3	2	1	2	9	5	2	4	7	1	2	6	1	3	4	3	2	4	4	2	4	4	1	4
	SC	3	1	1	2	9	4	2	4	6	1	2	5	1	2	4	3	2	4	4	2	4	4	1	1
8CMI		T		Q		L		K		R		A		L		T		G		I		A		V
	Full	3	2	3	2	8	4	2	4	9	1	2	5	1	3	5	4	2	4	4	3	4	4	2	3
	SC	3	2	2	2	8	4	2	4	8	1	2	4	1	2	5	3	2	4	4	2	4	4	2	2
1HXY		P		K		Y		V		K		Q		N		T		L		K		L		A
	Full	3	3	3	2	8	4	2	4	7	1	2	6	1	3	5	3	2	6	4	2	4	6	2	3
	SC	3	2	2	2	8	4	2	4	7	1	2	5	1	2	5	3	2	5	4	2	4	4	2	2
1FYT		P		K		Y		V		K		Q		N		T		L		K		L		A
	Full	3	3	3	2	9	5	2	4	7	1	2	7	1	3	5	2	2	7	4	2	4	5	2	3
	SC	3	2	2	2	9	4	2	4	7	1	2	5	1	2	5	2	2	5	4	2	4	4	2	2
7N19		G		G		I		G		S		D		N		K		V		T		R		R
	Full	3	2	2	2	8	4	2	3	6	2	2	6	1	5	5	4	2	5	4	2	4	8	2	3
	SC	3	2	2	2	8	4	2	3	5	1	2	5	1	1	4	3	2	4	4	2	4	4	2	2
9BF9		S		Y		Y		K		L		G		A		S		Q		R		V		A
	Full	3	2	3	2	9	5	2	4	6	1	2	2	1	2	5	2	2	8	5	3	4	4	2	3
	SC	3	2	2	2	9	4	2	4	6	1	2	2	1	2	5	2	2	6	4	2	4	4	2	2
6ATF		G		V		Y		A		T		R		S		S		A		V		R		L
	Full	3	2	3	2	9	5	2	4	7	1	3	8	1	2	4	2	2	6	4	2	4	9	2	3
	SC	3	2	2	2	9	4	2	4	6	1	2	4	1	1	4	1	2	4	4	2	4	4	2	2
4MD0		G		V		Y		A		T		R*		S		S		A		V		R*		L
	Full	3	2	3	2	9	5	2	4	6	1			1	4	4	4	2	6	3	4			2	2
	SC	3	2	2	2	9	4	2	4	5	1			1	2	4	3	2	5	3	2			2	2
3C5J		Q		V		I		I		L		N		H		P		G		Q		I		S
	Full	4	2	3	2	8	3	1	5	7	2	3	7	3	5	5	3	2	6	2	1	4	4	2	3
	SC	3	2	2	2	8	3	1	4	7	1	2	5	1	1	5	2	2	5	2	1	4	2	2	1
6BIY		D		I		F		E		R		I		A		S		E		A		S		R
	Full	3	2	3	2	9	4	2	4	9	1	2	7	1	2	4	4	2	5	3	3	5	4	2	4
	SC	3	2	2	2	9	4	2	4	8	1	2	5	1	2	4	3	2	4	3	2	4	3	2	2
4MD4		T		E		Y		R*		V		R*		V		N		S		A		Y		Q
	Full	3	1	3	2	8	5			6	1			2	2	5	4	2	5	3	4	4	4	1	1
	SC	3	1	2	2	8	4			6	1			2	2	5	3	2	4	3	2	4	3	1	1
4Y19		Q		P		L		A		L		E		G		S		L		Q		K		R
	Full	3	1	3	2	8	4	2	4	7	1	2	7	1	3	4	3	2	5	2	2	4	6	2	1
	SC	3	1	2	2	8	4	2	4	6	1	2	5	1	2	4	2	2	4	2	2	4	4	1	1
4IS6		R		Q		L		Y		P		E		W		T		E		A		Q		R
	Full	3	3	2	2	7	4	2	4	7	1	2	7	3	4	5	3	2	5	3	2	4	6	2	4
	SC	3	2	1	2	7	4	2	4	6	1	2	5	1	2	5	2	2	4	3	2	4	4	2	2
1JWS		P		K		Y		V		K		Q		N		T		L		K		L		A
	Full	3	2	3	2	9	5	2	4	8	1	2	7	1	3	5	2	2	6	4	2	4	6	2	3
	SC	3	2	2	2	9	4	2	4	8	1	2	5	1	2	5	2	2	5	4	2	4	4	2	2
3S4S		P		K		Y		V		K		Q		N		T		L		K		L		A
	Full	3	1	2	2	9	5	1	4	7	1	2	7	1	2	5	3	2	7	4	2	4	5	2	3
	SC	3	1	2	2	9	4	1	4	7	1	2	5	1	2	5	2	2	5	4	2	4	4	2	2
8EUQ		P		K		Y		V		K		Q		N		T		L		K		L		A
	Full	3	1	3	2	8	5	2	4	8	2	2	7	1	4	5	3	2	6	4	2	4	5	2	3
	SC	3	1	2	2	8	4	2	4	8	1	2	5	1	2	5	2	2	5	4	2	4	4	2	2
9B7B		P		K		Y		V		K		Q		N		T		L		K		L		A
	Full	3	1	2	2	9	5	2	4	8	1	3	7	1	2	5	3	2	5	4	2	4	5	2	3
	SC	3	1	2	2	9	4	2	4	8	1	2	5	1	2	5	2	2	4	4	2	4	4	2	2
6CPL		R		F		Y		K		T		L		R		A		E		Q		A		S
	Full	4	1	3	2	9	4	2	4	6	1	2	7	1	4	5	3	2	6	4	2	4	4	2	3
	SC	3	1	2	2	9	4	2	4	5	1	2	5	1	1	5	1	2	3	4	2	4	3	2	2
4OV5		S		D		A		R		F		L		R		G		Y		H		L		Y
	Full	3	1	3	2	6	2	1	4	7	1	2	7	4	2	4	4	2	6	4	2	4	6	2	3
	SC	3	1	2	2	6	2	1	4	6	1	2	5	2	2	4	4	2	6	4	2	4	4	2	2
1SJE		P		E		V		I		P		M		F		S		A		L		S		E
	Full	3	1	3	2	7	4	1	4	6	1	2	6	3	3	5	2	2	7	3	3	4	4	2	3
	SC	3	1	2	2	7	4	1	4	6	1	2	5	1	2	5	2	2	5	3	2	4	4	2	2
1YMM		P		V		V		H		F		F		K		N		I		V		T		P
	Full	3	1	3	2	7	4	1	4	7	1	2	9	1	2	5	3	2	7	4	2	4	4	2	4
	SC	3	1	2	2	7	3	1	4	6	1	2	5	1	1	5	2	2	5	4	2	4	4	2	2
1T5W		A		A		Y		S		D		Q		A		T		P		L		L		L
	Full	3	2	2	2	9	5	2	4	6	1	2	7	1	2	5	1	2	7	4	2	3	4	2	4
	SC	3	2	2	2	9	4	2	4	6	1	2	5	1	2	5	1	2	5	4	2	3	4	2	2
1BX2		P		V		V		H		F		F		K		N		I		V		T		P
	Full	3	2	3	2	7	3	1	4	7	2	2	10	1	2	5	2	2	2	4	2	3	4	2	1
	SC	3	2	2	2	7	3	1	4	7	1	2	5	1	1	5	2	2	2	4	2	3	3	1	1
1FV1		H		F		F		K		N		I		V		T		P		R		T		P
	Full	3	2	3	2	9	4	2	4	7	1	2	5	2	2	5	2	2	5	4	1	4	2	2	3
	SC	3	2	2	2	9	4	2	4	6	1	2	5	1	1	5	2	2	4	4	1	4	2	2	2
1H15		G		V		Y		H		F		V		K		K		H		V		H		E
	Full	3	1	3	2	8	5	1	4	8	1	2	5	1	2	5	7	2	3	4	2	3	4	2	0
	SC	3	1	2	2	8	4	1	4	7	1	2	5	1	2	5	3	2	3	4	2	3	3	1	0
1DLH		P		K		Y		V		K		Q		N		T		L		K		L		A
	Full	3	3	2	2	9	5	1	4	8	1	2	7	1	3	5	3	2	6	4	2	4	5	2	3
	SC	3	2	1	2	9	4	1	4	8	1	2	5	1	2	5	3	2	5	4	2	4	4	2	2
6BIZ		D		I		F		E		R*		I		A		S		E		A		S		R*
	Full	3	2	3	2	9	4	2	4			2	8	1	2	4	4	2	5	3	3	4	4
	SC	3	2	2	2	9	4	2	4			2	5	1	2	4	3	2	4	3	2	4	3
5NI9		K		R		I		A		K		A		V		N		E		K		S		C
	Full	3	3	3	2	8	4	2	4	7	1	2	4	1	5	5	3	2	5	3	2	4	4	2	3
	SC	3	2	2	2	8	4	2	4	7	1	2	3	1	2	5	2	2	4	3	2	4	3	2	2
5JLZ		G		L		F		R*		A		A		V		P		S		G		A		S
	Full	3	1	3	2	9	4			6	1	2	5	3	4	5	3	2	5	2	2	4	4	2	3
	SC	3	1	2	2	9	4			6	1	2	4	2	2	5	2	2	4	2	2	4	3	2	2
8TBP		L		G		L		V		L		L		R		G		E		N		L		V
	Full	3	2	2	2	8	3	2	4	8	0	2	7	4	2	1	3	2	6	3	3	4	5	2	4
	SC	3	1	2	2	8	3	2	4	7	0	2	4	2	1	1	2	2	4	3	2	4	3	2	2
