# Supplementary material for: A common network of residue-residue contacts underlies interactions between peptides and HLA class II complex
Source: PLoS One. 2026 Apr 10;21(4):e0341970. doi: 10.1371/journal.pone.0341970 (PMC13068318; doi:10.1371/journal.pone.0341970)
Supplement: S9 Table — The DQ structures are listed by rows. (XLSX) [file pone.0341970.s009.xlsx]

## Sheet: Sheet1
PDB		Peptide unified numeration
code	Contacts	4		5		6		7		8		9		10		11		12		13		14
	Chain	Alpha	Beta	Alpha	Beta	Alpha	Beta	Alpha	Beta	Alpha	Beta	Alpha	Beta	Alpha	Beta	Alpha	Beta	Alpha	Beta	Alpha	Beta	Alpha	Beta
5KSU		K		M		R		M		A		T		P		L		L		M		Q
	Full	2	2	9	3	3	5	6	2	4	8	2	4	5	2	2	5	3	2	5	7	2	2
	SC	2	2	9	3	3	5	6	2	4	8	2	4	5	2	2	5	3	2	5	7	2	2
5KSV		T		P		L		L		M		Q		A		L		P		M		G
	Full	4	2	8	2	4	4	6	3	3	11	2	4	4	2	2	6	3	3	5	9
	SC	2	2	7	2	3	4	6	2	3	8	2	4	4	2	2	5	3	2	5	7
9EJH		T		P		L		L		M		Q		A		L		P		M		G
	Full	4	2	7	2	2	4	6	1	4	9	3	3	4	2	2	6	3	3	4	9	1	1
	SC	2	2	7	2	2	4	6	1	4	7	2	3	4	2	2	5	3	2	4	7	1	1
7KEI		R		N		A		G		S		G		I		I		I		S		D
	Full	3	2	8	4	2	4	4	2	5	6	1	3	5	3	2	7	4	3	5	4	2	4
	SC	1	2	6	3	2	4	3	1	4	6	1	1	5	2	2	4	3	2	5	4	1	2
2NNA		G		E		G		S		F		Q		P		S		Q		E		N
	Full	3	1	10	3	3	4	5	2	3	9	2	6	4	3	2	6	3	4	5	5	2	3
	SC	1	1	7	3	2	4	5	1	3	6	2	3	4	1	2	3	3	2	5	4	1	2
4GRL		L		M		L		F		A		K		D		V		V		S		R
	Full	3	2	8	5	1	4	8	2	5	5	3	1	5	3	2	4	3	2	4	3	2	1
	SC	1	2	6	3	1	4	5	1	4	5	2	1	4	2	2	3	3	2	4	3	2	1
4MAY		L		V		H		F		V		R		D		F		A		Q		L
	Full	3	2	8	4	2	4	8	1	3	8	3	2	6	3	3	7	3	1	5	5	3	1
	SC	1	2	6	3	1	4	6	1	2	5	2	2	5	2	2	5	3	1	5	4	2	1
6PX6		A		P		F		S		E		Q		E		Q		P		V		L
	Full	3	2	6	2	1	4	5	2	4	9	3	4	4	4	2	6	3	2	5	5	2	2
	SC	1	2	5	2	1	4	5	2	3	8	2	4	4	2	2	5	3	2	5	5	1	2
6PY2		A		P		F		S		E		Q		E		Q		P		V		L
	Full	3	2	7	2	4	4	6	2	4	8	2	4	4	5	2	4	3	3	5	4	2	1
	SC	2	2	6	2	2	4	5	2	2	8	1	4	4	2	2	4	3	2	5	4	1	1
6MFF		Q		P		F		P		Q		P		E		Q		P		F		P
	Full	2	2	7	2	2	4	5	1	5	9	2	3	4	5	2	5	3	3	4	8	3	4
	SC	1	2	7	2	2	4	5	1	4	7	1	2	4	2	2	4	3	2	4	7	2	2
9EJI		P		P		A		S		E		Q		E		Q		P		V		L
	Full	2	2	6	2	3	4	6	1	4	8	3	3	4	5	2	5	3	2	4	5	1	2
	SC	1	2	6	2	2	4	5	1	2	7	2	3	4	2	2	4	3	2	4	5	1	2
1S9V		Q		P		F		P		Q		P		E		L		P		Y		—
	Full	1	2	6	2	2	4	5	1	5	9	2	3	4	4	2	4	3	2	5	3
	SC	1	2	6	2	2	4	5	1	4	7	1	2	4	2	2	4	3	2	5	3
4D8P		P		E		Q		P		E		Q		P		F		P		Q		P
	Full	3	2	8	3	4	4	4	2	5	11	3	4	5	4	1	7	3	2	5	5	3	2
	SC	2	2	7	3	2	4	4	2	4	8	2	4	5	1	1	4	3	2	5	4	2	1
4OZF		A		P		Q		P		E		L		P		Y		P		Q		P
	Full	2	2	9	2	3	4	6	2	4	9	2	3	5	2	2	5	3	3	5	7	3	3
	SC	1	2	8	2	2	4	6	2	4	8	1	3	5	1	2	4	3	2	5	7	2	2
8W84		Y		P		Q		P		E		L		P		Y		P		Q		P
	Full	3	2	8	2	3	4	6	1	4	7	2	2	4	2	2	5	3	2	5	7	3	3
	SC	1	2	6	2	1	4	5	1	3	7	2	3	1	1	2	4	3	2	5	7	2	2
8W85		I		I		Q		P		E		Q		P		A		Q		L		P
	Full	4	3	9	2	1	4	6	2	5	9	1	3	4	2	2	4	3	3	4	5
	SC	1	2	8	2	1	4	5	2	4	8	1	3	4	2	2	4	3	2	4	5
8W86		Q		P		I		P		E		Q		P		Q		P		Y		P
	Full	4	2	8	2	3	4	6	1	5	8	1	3	4	2	2	6	3	2	6	6	2	4
	SC	2	2	7	2	1	4	5	1	4	7	1	3	4	2	2	5	3	2	5	5	1	2
7SG0		Q		P		F		P		Q		P		E		Q		P		F		P
	Full	3	3	7	2	2	4	5	1	5	9	2	3	4	6	1	6	3	2	4	6	2	4
	SC	1	2	7	2	2	4	5	1	4	7	1	3	4	2	1	4	3	2	4	5	1	2
6U3N		A		P		M		P		M		P		E		L		P		Y		P
	Full	3	2	8	2	2	4	5	1	5	9	2	4	4	4	2	4	3	3	5	6	2	4
	SC	2	2	8	2	2	4	5	1	4	7	1	2	4	2	2	4	3	2	5	5	2	2
1JK8		V		E		A		L		Y		L		V		C		G		E		R
	Full	2	2	9	2	2	4	6	2	3	9	3	4	4	2	2	7	3	2	5	5	2	2
	SC	0	2	7	2	2	4	6	1	3	6	2	2	4	1	2	4	3	2	5	4	1	1
8VD2		V		E		L		G		G		G		T		P		I		E		S
	Full	3	2	8	3	3	3	5	2	4	6	2	6	4	3	2	5	3	3	5	4	1	3
	SC	1	2	6	3	2	3	5	1	3	6	1	2	4	2	2	3	3	2	5	4	0	2
8VCY		V		E		L		G		G		G		S		S		P		E		T
	Full	3	1	7	2	4	3	5	2	5	6	2	6	4	4	2	5	3	4	5	4	2	3
	SC	1	1	6	2	2	3	5	1	4	6	1	3	4	2	2	3	3	2	5	4	1	2
6XCO		V		E		L		G		G		G		N		A		V		E		V
	Full	3	1	9	2	3	4	5	2	5	6	2	7	4	4	2	5	3	3	5	4	2	4
	SC	1	1	7	2	2	4	5	1	4	6	1	3	4	2	2	3	3	2	5	4	1	2
6XC9		V		E		L		G		G		G		N		A		V		E		V
	Full	3	0	10	2	3	4	5	2	5	6	2	6	5	2	2	4	3	2	5	3	2	3
	SC	1	0	7	2	2	4	5	1	4	6	1	2	5	1	2	3	3	2	5	3	1	2
8VDU		V		E		L		G		G		G		N		A		V		E		V
	Full	3	2	9	4	2	4	5	1	4	4	2	5	4	2	1	4	3	4	5	5	2	3
	SC	1	2	7	3	2	4	5	1	3	4	1	3	4	1	1	3	3	2	5	5	1	2
5UJT		E		E		L		Y		L		V		A		G		E		E		G
	Full	3	2	9	2	3	4	7	2	4	9	2	6	4	3	2	5	3	3	5	5	2	3
	SC	1	2	7	2	2	4	6	1	4	6	1	2	4	1	2	3	3	2	5	4	1	2
3PL6		V		V		H		F		F		K		N		I		V		T		P
	Full	3	2	9	4	2	4	8	1	5	11	2	1	6	3	3	4	3	1	5	3	2	3
	SC	1	2	6	3	2	4	5	1	4	6	2	1	5	2	2	3	3	1	5	3	1	2
6U3M		Q		P		M		P		M		P		E		L		P		Y		P
	Full	2	2	7	2	2	4	5	1	5	9	2	2	4	4	2	5	3	3	5	6	3	4
	SC	1	2	7	2	2	4	5	1	4	7	1	2	4	2	2	4	3	2	5	5	2	2
7SG1		Q		P		F		P		Q		P		E		L		P		Y		G
	Full	4	3	7	2	2	4	5	1	5	9	2	2	4	4	2	4	3	2	5	5	3	0
	SC	2	2	7	2	2	4	5	1	4	7	1	2	4	2	2	4	3	2	5	3	2	0
9EJG		Q		P		F		P		Q		P		E		Q		P		F		P
	Full	4	2	7	2	2	4	5	2	5	9	2	4	4	5	2	5	3	3	4	6
	SC	2	2	7	2	2	4	5	2	4	7	1	3	4	2	2	4	3	2	4	6
7SG2		Q		P		F		P		Q		P		E		Q		P		F		P
	Full	4	3	7	2	3	4	5	1	5	9	2	3	4	4	2	4	3	3	5	7	2	3
	SC	2	2	7	2	3	4	5	1	4	7	1	2	4	2	2	4	3	2	5	7	1	2
1UVQ		N		L		P		S		T		K		V		S		W		A		A
	Full	3	1	8	3	1	5	6	2	5	6	1	5	5	3	2	5	3	3	5	4	2	3
	SC	1	1	6	3	1	4	5	1	4	6	1	2	5	2	2	4	2	2	5	4	1	2
6DIG		G		N		H		A		A		G		I		L		T		L		G
	Full	3	2	8	3	2	4	6	2	4	6	2	3	6	3	2	5	3	2	5	5	2	3
	SC	1	2	6	3	2	4	5	1	3	6	2	1	5	2	2	4	3	2	5	4	1	2
