# Supplementary material for: A common network of residue-residue contacts underlies interactions between peptides and HLA class II complex
Source: PLoS One. 2026 Apr 10;21(4):e0341970. doi: 10.1371/journal.pone.0341970 (PMC13068318; doi:10.1371/journal.pone.0341970)
Supplement: S10 Table — The Table sequentially compares the SC residues of the alpha and beta chains of DR and DQ. Positions of residues in peptides (Column: Position in CLIP/peptide) and in the alpha and beta chains are presented in URN. The positions of residues in the alpha and beta chains are enlarged and highlighted in bold if the same SC occurs in both the DR and DQ structures. The “Secondary structural units” column indicates the unit in which the residue is located at a given position. The “% Structure” column shows the percentage of non-prototype structures, in which a given SC is formed, to the total number of non-prototype structures. (XLSX) [file pone.0341970.s010.xlsx]

## Sheet: Sheet2
	DR alpha chains			DQ alpha chains				DR beta chains			DQ beta chains
Position	contacts with alpha chain			contacts with alpha chain				contacts with beta chain			contacts with beta chain
in CLIP/	alpha chain	Secondary		alpha chain	Secondary			beta chain	Secondary		beta chain	Secondary
peptide	positions	structural units	% structures	positions	structural units	% structures		positions	structural units	% structures	positions	structural units	% structures
3	51	loop h1-h2	100	—				81	helix 4	61	—
	52	loop h1-h2	98					85	helix 4	100
	53	loop h1-h2	100
4	53	loop h1-h2	100	52	loop h1-h2	53		81	helix 4	100	81	helix 5	94
	54	loop h1-h2	87	54	loop h1-h2	72		85	helix 4	100	85	helix 5	88
5	7	strand 1	68	9	strand 1	56		82	helix 4	100	82	helix 5	100
	24	strand 2	100	24	strand 2	100		85	helix 4	100	85	helix 5	100
	31	strand 3	98	31	strand 3	59		86	helix 4	98	86	helix 5	31
	32	strand 3	100	32	strand 3	94		89	helix 4	79	—
	43	strand 4	100	43	strand 4	84
	—			48	helix 1	6
	—			51	loop h1-h2	69
	52	loop h1-h2	100	52	loop h1-h2	97
	53	loop h1-h2	100	—
	54	loop h1-h2	100	54	loop h1-h2	100
	55	loop h1-h2	64	—
6	—			9	strand 1	38		77	helix 3	98	77	helix 4	100
	24	strand 2	98	24	strand 2	100		78	helix 3	100	78	loop h4-h5	100
	54	loop h1-h2	76	54	loop h1-h2	47		81	helix 4	100	81	helix 5	94
								82	helix 4	100	82	helix 5	100
7	9	strand 1	100	9	strand 1	72					77	helix 4	22
	22	strand 2	100	22	strand 2	100		78	helix 3	100	78	loop h4-h5	100
	24	strand 2	89	24	strand 2	97
	54	loop h1-h2	100	54	loop h1-h2	100
	58	helix 2	98	58	helix 2	97
	59	helix 2	41	—
	61	helix 2	37	—
	62	helix 2	100	62	helix 2	44
8	9	strand 1	100	9	strand 1	91		—			11	strand 1	100
	—			11	strand 1	84		13	strand 1	100	13	strand 1	100
	—			22	strand 2	81		26	strand 2	89	26	strand 2	91
	62	helix 2	98	62	helix 2	100		—			28	strand 2	97
								71	helix 3	91	71	helix 3	56
								74	helix 3	84	74	helix 4	100
								—			77	helix 4	19
								78	helix 3	100	78	loop h4-h5	100
9	—			61	helix 2	34		—			11	strand 1	100
	62	helix 2	100	62	helix 2	100		13	strand 1	80
	65	helix 2	26	—				—			70	helix 3	50
								71	helix 3	91	71	helix 3	75
								—			77	helix 4	22
10	11	strand 1	72	11	strand 1	28		—			9	strand 1	75
	62	helix 2	98	62	helix 2	100		11	strand 1	94	11	strand 1	100
	65	helix 2	100	65	helix 2	100		13	strand 1	68	—
	66	helix 2	98	66	helix 2	100		28	strand 2	38	—
	69	helix 2	81	69	helix 2	97		71	helix 3	47	—
11	65	helix 2	100	65	helix 2	91		—			11	strand 1	19
	69	helix 2	98	69	helix 2	100		28	strand 2	66	—
								47	strand 4	85	47	strand 4	100
								61	helix 2	100	61	helix 2	100
								67	helix 3	100	67	helix 3	100
								70	helix 3	23	—
								71	helix 3	94	71	helix 3	69
12	65	helix 2	100	65	helix 2	100		60	helix 2	87	60	helix 2	94
	68	helix 2	87	68	helix 2	100		61	helix 2	100	61	helix 2	100
	69	helix 2	100	69	helix 2	97
	72	helix 2	57
13	—			68	helix 2	100		9	strand 1	65	9	strand 1	53
	69	helix 2	100	69	helix 2	100		—			37	strand 3	88
	72	helix 2	100	72	helix 2	100		—			38	strand 3	25
	73	helix 2	93	73	helix 2	100		—			53	helix 1	28
	76	helix 2	91	76	helix 2	78		57	helix 2	100	57	helix 2	100
								60	helix 2	89	60	helix 2	78
								61	helix 2	100	61	helix 2	100
14	—			68	helix 2	46		57	helix 2	84	57	helix 2	75
	72	helix 2	100	72	helix 2	79		60	helix 2	96	60	helix 2	96
	76	helix 2	89	—
