# Supplementary material for: A common network of residue-residue contacts underlies interactions between peptides and HLA class II complex
Source: PLoS One. 2026 Apr 10;21(4):e0341970. doi: 10.1371/journal.pone.0341970 (PMC13068318; doi:10.1371/journal.pone.0341970)
Supplement: S11 Table — For each residue, its volume in A³ and the group to which it belongs are indicated in the “Vol. A³” row and “Group” row (very small (vs), small (s), medium (m), large (l), and very large (vl), correspondingly). The total volume of all residues in the peptide is indicated in the column “Total volume”. The columns “very small”, “small”, “medium”, “large”, “very large” indicate the number of residues in each group. At the bottom of the table, by each peptide position, the distribution of the number of structures with a vs, s, m, l, or vl volume in that position is demonstrated. Below, the “most common pair” in this position (the pair of counts for two adjacent – like “vs” and “s” – volume categories that cover half or more of all samples) is listed. That same pair of numbers is also underlined in the summary Table (‘Counts for the residue types’) showing the number of structures with vs, s, m, l, or vl volume. At the two bottom rows, the total count of cases for that pair and the % of those cases (of all structures) are given for each position. At the side column, the total count of residues in each group (for all positions together) is shown. (XLSX) [file pone.0341970.s011.xlsx]

## Sheet: Sheet1
PDB	Volume	Peptide unified numeration													Total		very small	small	medium	large	very large
code	Group	3	4	5	6	7	8	9	10	11	12	13	14		volume A³		60-90 Å³	108-117 Å³	138-154 Å³	162-174 Å³	189-228 Å³
																	A G S	C D N P T	E H V Q	I K L M R	F W Y
3PDO		S	K	M	R	M	A	T	P	L	L	M	Q
	Vol. A³	89	168.6	162.9	173.4	162.9	88.6	116.1	112.7	166.7	166.7	162.9	143.8		1714.3
	Group	vs	l	l	l	l	vs	s	s	l	l	l	m				2	2	1	7	0
3QXA		S	K	M	R	M	A	T	P	L	L	M	Q
	Vol. A³	89	168.6	162.9	173.4	162.9	88.6	116.1	112.7	166.7	166.7	162.9	143.8		1570.5
	Group	vs	l	l	l	l	vs	s	s	l	l	l	m				2	2	1	7	0
3QXD		S	K	M	R	M	A	T	P	L	L	M	Q
	Vol. A³	89	168.6	162.9	173.4	162.9	88.6	116.1	112.7	166.7	166.7	162.9	143.8		1714.3
	Group	vs	l	l	l	l	vs	s	s	l	l	l	m				2	2	1	7	0
4AH2		M	K	M	R	M	A	T	P	L	L	M	Q
	Vol. A³	162.9	168.6	162.9	173.4	162.9	88.6	116.1	112.7	166.7	166.7	162.9	143.8		1788.2
	Group	l	l	l	l	l	vs	s	s	l	l	l	m				1	2	1	8	0
3PGC		A	Q	M	L	L	P	T	A	M	R	M	K
	Vol. A³	88.6	143.8	162.9	166.7	166.7	112.7	116.1	88.6	162.9	173.4	162.9	168.6		1713.9
	Group	vs	m	l	l	l	s	s	vs	l	l	l	l				2	2	1	7	0
6HBY		P	P	L	A	E	L	A	A	L	N	L	S
	Vol. A³	112.7	112.7	166.7	88.6	138.4	166.7	88.6	88.6	166.7	114.1	166.7	89		1499.5
	Group	s	s	l	vs	m	l	vs	vs	l	s	l	vs				4	3	1	4	0
3L6F		P	A	Y	E	K	L	S	A	E	Q	S	P
	Vol. A³	112.7	88.6	193.6	138.4	168.6	166.7	89	88.6	138.4	143.8	89	112.7		1530.1
	Group	s	vs	vl	m	l	l	vs	vs	m	m	vs	s				4	2	3	2	1
4H1L		Q	H	I	R	C	N	I	P	K	R	I	S
	Vol. A³	143.8	153.2	166.7	173.4	108.5	114.1	166.7	112.7	168.6	173.4	166.7	89		1736.8
	Group	m	m	l	l	s	s	l	s	l	l	l	vs				1	3	2	6	0
4H25		Q	H	I	R	C	N	I	P	K	R	I	G
	Vol. A³	143.8	153.2	166.7	173.4	108.5	114.1	166.7	112.7	168.6	173.4	166.7	60.1		1707.9
	Group	m	m	l	l	s	s	l	s	l	l	l	vs				1	3	2	6	0
2WBJ		A	R	V	H	F	I	S	A	L	H	G	S
	Vol. A³	88.6	173.4	140	153.2	189.9	166.7	89	88.6	166.7	153.2	60.1	89		1558.4
	Group	vs	l	m	m	vl	l	vs	vs	l	m	vs	vs				5	0	3	3	1
8CMB		N	C	Y	F	P	L	Q	S	Y	G	F	Q
	Vol. A³	114.1	108.5	193.6	189.9	112.7	166.7	143.8	89	193.6	60.1	189.9	143.8		1705.7
	Group	s	s	vl	vl	s	l	m	vs	vl	vs	vl	m				2	3	2	1	4
8CMC		L	S	F	E	L	L	H	A	P	A	T	V
	Vol. A³	166.7	89	189.9	138.4	166.7	166.7	153.2	88.6	112.7	88.6	116.1	140		1616.6
	Group	l	vs	vl	m	l	l	m	vs	s	vs	s	m				3	2	3	3	1
8CMD		Q	L	N	R	A	L	T	G	I	A	V	E
	Vol. A³	143.8	166.7	114.1	173.4	88.6	166.7	116.1	60.1	166.7	88.6	140	138.4		1563.2
	Group	m	l	s	l	vs	l	s	vs	l	vs	m	m				3	2	3	4	0
8CME		S	Y	Y	K	L	G	A	S	Q	R	V	A
	Vol. A³	89	193.6	193.6	168.6	166.7	60.1	88.6	89	143.8	173.4	140	88.6		1595
	Group	vs	vl	vl	l	l	vs	vs	vs	m	l	m	vs				5	0	2	3	2
8CMF		S	A	F	Y	I	L	P	S	I	I	S	N
	Vol. A³	89	88.6	189.9	193.6	166.7	166.7	112.7	89	166.7	166.7	89	114.1		1632.7
	Group	vs	vs	vl	vl	l	l	s	vs	l	l	vs	s				4	2	0	4	2
8CMG		D	A	Y	N	M	M	I	S	A	G	F	S
	Vol. A³	111.1	88.6	193.6	114.1	162.9	162.9	166.7	89	88.6	60.1	189.9	89		1516.5
	Group	s	vs	vl	s	l	l	l	vs	vs	vs	vl	vs				5	2	0	3	2
8CMH		N	C	Y	F	P	L	R	S	Y	S	F	R
	Vol. A³	114.1	108.5	193.6	189.9	112.7	166.7	173.4	89	193.6	89	189.9	173.4		1793.8
	Group	s	s	vl	vl	s	l	l	vs	vl	vs	vl	l				2	3	0	3	4
8CMI		T	Q	L	K	R	A	L	T	G	I	A	V
	Vol. A³	116.1	143.8	166.7	168.6	173.4	88.6	166.7	116.1	60.1	166.7	88.6	140		1595.4
	Group	s	m	l	l	l	vs	l	s	vs	l	vs	m				3	2	2	5	0
1HXY		P	K	Y	V	K	Q	N	T	L	K	L	A
	Vol. A³	112.7	168.6	193.6	140	168.6	143.8	114.1	116.1	166.7	168.6	166.7	88.6		1748.1
	Group	s	l	vl	m	l	m	s	s	l	l	l	vs				1	3	2	5	1
1FYT		P	K	Y	V	K	Q	N	T	L	K	L	A
	Vol. A³	112.7	168.6	193.6	140	168.6	143.8	114.1	116.1	166.7	168.6	166.7	88.6		1748.1
	Group	s	l	vl	m	l	m	s	s	l	l	l	vs				1	3	2	5	1
7N19		G	G	I	G	S	D	N	K	V	T	R	R
	Vol. A³	60.1	60.1	166.7	60.1	89	111.1	114.1	168.6	140	116.1	173.4	173.4		1432.7
	Group	vs	vs	l	vs	vs	s	s	l	m	s	l	l				4	3	1	4	0
9BF9		S	Y	Y	K	L	G	A	S	Q	R	V	A
	Vol. A³	89	193.6	193.6	168.6	166.7	60.1	88.6	89	143.8	173.4	140	88.6		1595
	Group	vs	vl	vl	l	l	vs	vs	vs	m	l	m	vs				5	0	2	3	2
6ATF		G	V	Y	A	T	R	S	S	A	V	R	L
	Vol. A³	60.1	140	193.6	88.6	116.1	173.4	89	89	88.6	140	173.4	166.7		1518.5
	Group	vs	m	vl	vs	s	l	vs	vs	vs	m	l	l				5	1	2	3	1
4MD0		G	V	Y	A	T	R	S	S	A	V	R	L
	Vol. A³	60.1	140	193.6	88.6	116.1	173.4	89	89	88.6	140	173.4	166.7		1518.5
	Group	vs	m	vl	vs	s	l	vs	vs	vs	m	l	l				5	1	2	3	1
3C5J		Q	V	I	I	L	N	H	P	G	Q	I	S
	Vol. A³	143.8	140	166.7	166.7	166.7	114.1	153.2	112.7	60.1	143.8	166.7	89		1623.5
	Group	m	m	l	l	l	s	m	s	vs	m	l	vs				2	2	4	4	0
6BIY		D	I	F	E	R	I	A	S	E	A	S	R
	Vol. A³	111.1	166.7	189.9	138.4	173.4	166.7	88.6	89	138.4	88.6	89	173.4		1613.2
	Group	s	l	vl	m	l	l	vs	vs	m	vs	vs	l				4	1	2	4	1
4MD4		T	E	Y	R	V	R	V	N	S	A	Y	Q
	Vol. A³	116.1	138.4	193.6	173.4	140	173.4	140	114.1	89	88.6	193.6	143.8		1704
	Group	s	m	vl	vl	m	l	m	s	vs	vs	vl	m				2	2	4	1	3
4Y19		Q	P	L	A	L	E	G	S	L	Q	K	R
	Vol. A³	143.8	112.7	166.7	88.6	166.7	138.4	60.1	89	166.7	143.8	168.6	173.4		1618.5
	Group	m	s	l	vs	l	m	vs	vs	l	m	l	l				3	1	3	5	0
4IS6		R	Q	L	Y	P	E	W	T	E	A	Q	R
	Vol. A³	173.4	143.8	166.7	193.6	112.7	138.4	227.8	116.1	138.4	88.6	143.8	173.4		1816.7	max
	Group	l	m	l	vl	s	m	vl	s	m	vs	m	l				1	2	4	3	2
1JWS		P	K	Y	V	K	Q	N	T	L	K	L	A
	Vol. A³	112.7	168.6	193.6	140	168.6	143.8	114.1	116.1	166.7	168.6	166.7	88.6		1748.1
	Group	s	l	vl	m	l	m	s	s	l	l	l	vs				1	3	2	5	1
3S4S		P	K	Y	V	K	Q	N	T	L	K	L	A
	Vol. A³	112.7	168.6	193.6	140	168.6	143.8	114.1	116.1	166.7	168.6	166.7	88.6		1748.1
	Group	s	l	vl	m	l	m	s	s	l	l	l	vs				1	3	2	5	1
8EUQ		P	K	Y	V	K	Q	N	T	L	K	L	A
	Vol. A³	112.7	168.6	193.6	140	168.6	143.8	114.1	116.1	166.7	168.6	166.7	88.6		1748.1
	Group	s	l	vl	m	l	m	s	s	l	l	l	vs				1	3	2	5	1
9B7B		P	K	Y	V	K	Q	N	T	L	K	L	A
	Vol. A³	112.7	168.6	193.6	140	168.6	143.8	114.1	116.1	166.7	168.6	166.7	88.6		1748.1
	Group	s	l	vl	m	l	m	s	s	l	l	l	vs				1	3	2	5	1
6CPL		R	F	Y	K	T	L	R	A	E	Q	A	S
	Vol. A³	173.4	189.9	193.6	168.6	116.1	166.7	173.4	88.6	138.4	143.8	88.6	89		1730.1
	Group	l	vl	vl	l	s	l	l	vs	m	m	vs	vs				3	1	2	4	2
4OV5		S	D	A	R	F	L	R	G	Y	H	L	Y
	Vol. A³	89	111.1	88.6	173.4	189.9	166.7	173.4	60.1	193.6	153.2	166.7	193.6		1759.3
	Group	vs	s	vs	l	vl	l	l	vs	vl	m	l	vl				3	1	1	4	3
1SJE		P	E	V	I	P	M	F	S	A	L	S	E
	Vol. A³	112.7	138.4	140	166.7	112.7	162.9	189.9	89	88.6	166.7	89	138.4		1595
	Group	s	m	m	l	s	l	vl	vs	vs	l	vs	m				3	2	3	3	1
1YMM		P	V	V	H	F	F	K	N	I	V	T	P
	Vol. A³	112.7	140	140	153.2	189.9	189.9	168.6	114.1	166.7	140	116.1	112.7		1743.9
	Group	s	m	m	m	vl	vl	l	s	l	m	s	s				0	4	4	2	2
1T5W		A	A	Y	S	D	Q	A	T	P	L	L	L
	Vol. A³	88.6	88.6	193.6	89	111.1	143.8	88.6	116.1	112.7	166.7	166.7	166.7		1532.2
	Group	vs	vs	vl	vs	s	m	vs	s	s	l	l	l				4	3	1	3	1
1BX2		P	V	V	H	F	F	K	N	I	V	T	P
	Vol. A³	112.7	140	140	153.2	189.9	189.9	168.6	114.1	166.7	140	116.1	112.7		1743.9
	Group	s	m	m	m	vl	vl	l	s	l	m	s	s				0	4	4	2	2
1FV1		H	F	F	K	N	I	V	T	P	R	T	P
	Vol. A³	153.2	189.9	189.9	168.6	114.1	166.7	140	116.1	112.7	173.4	116.1	112.7		1753.4
	Group	m	vl	vl	l	s	l	m	s	s	l	s	s				0	5	2	3	2
1H15		G	V	Y	H	F	V	K	K	H	V	H	E
	Vol. A³	60.1	140	193.6	153.2	189.9	140	168.6	168.6	153.2	140	153.2	138.4		1798.8
	Group	vs	m	vl	m	vl	m	l	l	m	m	m	m				1	0	7	2	2
1DLH		P	K	Y	V	K	Q	N	T	L	K	L	A
	Vol. A³	112.7	168.6	193.6	140	168.6	143.8	114.1	116.1	166.7	168.6	166.7	88.6		1748.1
	Group	s	l	vl	m	l	m	s	s	l	l	l	vs				1	3	2	5	1
6BIZ		D	I	F	E	R	I	A	S	E	A	S	R
	Vol. A³	111.1	166.7	189.9	138.4	173.4	166.7	88.6	89	138.4	88.6	89	173.4		1613.2
	Group	s	l	vl	m	l	l	vs	vs	m	vs	vs	l				4	1	2	4	1
5NI9		K	R	I	A	K	A	V	N	E	K	S	C
	Vol. A³	168.6	173.4	166.7	88.6	168.6	88.6	140	114.1	138.4	168.6	89	108.5		1613.1
	Group	l	l	l	vs	l	vs	m	s	m	l	vs	s				3	2	2	5	0
5JLZ		G	L	F	R	A	A	V	P	S	G	A	S
	Vol. A³	60.1	166.7	189.9	173.4	88.6	88.6	140	112.7	89	60.1	88.6	89		1346.7	min
	Group	vs	l	vl	l	vs	vs	m	s	vs	vs	vs	vs				7	1	1	2	1
8TBP		L	G	L	V	L	L	R	G	E	N	L	V
	Vol. A³	166.7	60.1	166.7	140	166.7	166.7	173.4	60.1	138.4	114.1	166.7	140		1659.6
	Group	l	vs	l	m	l	l	l	vs	m	s	l	m				2	1	3	6	0
Counts for the															The total
residue types															count
vs		15	7	1	7	3	9	11	21	8	10	10	17		119
s		19	5	1	1	11	5	15	23	3	3	4	6		96
m		6	13	4	16	2	11	7	0	11	11	5	12		98
l		6	17	15	17	25	19	11	2	21	22	23	10		188
vl		0	4	25	5	5	2	2	0	3	0	4	1		51
The most		15	13	15	16	25	11	11	21	10	11	5	17
common pair		19	17	25	17	5	19	15	23	21	22	23	6
Structures in the pair		34	30	40	33	30	30	26	44	31	33	28	23
The percentage		0.73913	0.652174	0.869565	0.717391	0.652174	0.652174	0.565217	0.956522	0.673913	0.717391	0.608696	0.5
