# Supplementary material for: A common network of residue-residue contacts underlies interactions between peptides and HLA class II complex
Source: PLoS One. 2026 Apr 10;21(4):e0341970. doi: 10.1371/journal.pone.0341970 (PMC13068318; doi:10.1371/journal.pone.0341970)
Supplement: S12 Table — Please see Legend to S12. (XLSX) [file pone.0341970.s012.xlsx]

## Sheet: Sheet1
PDB	Volume	Peptide unified numeration												Total		very small	small	medium	large	very large
code	Group	4	5	6	7	8	9	10	11	12	13	14		volume A³		60-90 Å³	108-117 Å³	138-154 Å³	162-174 Å³	189-228 Å³
																A G S	C D N P T	E H V Q	I K L M R	F W Y
5KSU		K	M	R	M	A	T	P	L	L	M	Q
	Vol. A³	168.6	162.9	173.4	162.9	88.6	116.1	112.7	166.7	166.7	162.9	143.8		1625.3
	Group	l	l	l	l	vs	s	s	l	l	l	m				1	2	1	7	0
9EJH		T	P	L	L	M	Q	A	L	P	M	G
	Vol. A³	116.1	112.7	166.7	166.7	162.9	143.8	88.6	166.7	112.7	162.9	60.1		1459.9
	Group	s	s	l	l	l	m	vs	l	s	l	vs				2	3	1	5	0
7KEI		R	N	A	G	S	G	I	I	I	S	D
	Vol. A³	173.4	114.1	88.6	60.1	89	60.1	166.7	166.7	166.7	89	111,1		1174.4
	Group	l	s	vs	vs	vs	vs	l	l	l	vs	s				5	2	0	4	0
2NNA		G	E	G	S	F	Q	P	S	Q	E	N
	Vol. A³	60.1	138.4	60.1	89	189.9	143.8	112.7	89	143.8	138.4	114.1		1279.3
	Group	vs	m	vs	vs	vl	m	s	vs	m	m	s				4	2	4	0	1
4GRL		L	M	L	F	A	K	D	V	V	S	R
	Vol. A³	166.7	162.9	166.7	189.9	88.6	168.6	111,1	140	140	89	173.4		1485.8
	Group	l	l	l	vl	vs	l	s	m	m	vs	l				2	1	2	5	1
4MAY		L	V	H	F	V	R	D	F	A	Q	L
	Vol. A³	166.7	140	153.2	189.9	140	173.4	111,1	189.9	88.6	143.8	166.7		1552.2
	Group	l	m	m	vl	m	l	s	vl	vs	m	l				1	1	4	3	2
6PX6		A	P	F	S	E	Q	E	Q	P	V	L
	Vol. A³	88.6	112.7	189.9	89	138.4	143.8	138.4	143.8	112.7	140	166.7		1464
	Group	vs	s	vl	vs	m	m	m	m	s	m	l				2	2	5	1	1
6PY2		A	P	F	S	E	Q	E	Q	P	V	L
	Vol. A³	88.6	112.7	189.9	89	138.4	143.8	138.4	143.8	112.7	140	166.7		1464
	Group	vs	s	vl	vs	m	m	m	m	s	m	l				2	2	5	1	1
6MFF		Q	P	F	P	Q	P	E	Q	P	F	P
	Vol. A³	143.8	112.7	189.9	112.7	143.8	112.7	138.4	143.8	112.7	189.9	112.7		1513.1
	Group	m	s	vl	s	m	s	m	m	s	vl	s				0	5	4	0	2
9EJI		P	P	A	S	E	Q	E	Q	P	V	L
	Vol. A³	112.7	112.7	88.6	89	138.4	143.8	138.4	143.8	112.7	140	166.7		1386.8
	Group	s	s	vs	vs	m	m	m	m	s	m	l				2	3	5	1	0
4D8P		P	E	Q	P	E	Q	P	F	P	Q	P
	Vol. A³	112.7	138.4	143.8	112.7	138.4	143.8	112.7	189.9	112.7	143.8	112.7		1461.6
	Group	s	m	m	s	m	m	s	vl	s	m	s				0	5	5	0	1
4OZF		A	P	Q	P	E	L	P	Y	P	Q	P
	Vol. A³	88.6	112.7	143.8	112.7	138.4	166.7	112.7	193.6	112.7	143.8	112.7		1438.4
	Group	vs	s	m	s	m	l	s	vl	s	m	s				1	5	3	1	1
8W84		Y	P	Q	P	E	L	P	Y	P	Q	P
	Vol. A³	193.6	112.7	143.8	112.7	138.4	166.7	112.7	193.6	112.7	143.8	112.7		1543.4
	Group	vl	s	m	s	m	l	s	vl	s	m	s				0	5	3	1	2
8W85		I	I	Q	P	E	Q	P	A	Q	L	P
	Vol. A³	166.7	166.7	143.8	112.7	138.4	143.8	112.7	88.6	143.8	166.7	112.7		1496.6
	Group	l	l	m	s	m	m	s	vs	m	l	s				1	3	4	3	0
8W86		Q	P	I	P	E	Q	P	Q	P	Y	P
	Vol. A³	143.8	112.7	166.7	112.7	138.4	143.8	112.7	143.8	112.7	193.6	112.7		1493.6
	Group	m	s	l	s	m	m	s	m	s	vl	s				0	5	4	1	1
7SG0		Q	P	F	P	Q	P	E	Q	P	F	P
	Vol. A³	143.8	112.7	189.9	112.7	143.8	112.7	138.4	143.8	112.7	189.9	112.7		1513.1
	Group	m	s	vl	s	m	s	m	m	s	vl	s				0	5	4	0	2
6U3N		A	P	M	P	M	P	E	L	P	Y	P
	Vol. A³	88.6	112.7	162.9	112.7	162.9	112.7	138.4	166.7	112.7	193.6	112.7		1476.6
	Group	vs	s	l	s	l	s	m	l	s	vl	s				1	5	1	3	1
1JK8		V	E	A	L	Y	L	V	C	G	E	R
	Vol. A³	140	138.4	88.6	166.7	193.6	166.7	140	108.5	60.1	138.4	173.4		1514.4
	Group	m	m	vs	l	vl	l	m	s	vs	m	l				2	1	4	3	1
8VD2		V	E	L	G	G	G	T	P	I	E	S
	Vol. A³	140	138.4	166.7	60.1	60.1	60.1	116.1	112.7	166.7	138.4	89		1248.3
	Group	m	m	l	vs	vs	vs	s	s	l	m	vs				4	2	3	2	0
8VCY		V	E	L	G	G	G	S	S	P	E	T
	Vol. A³	140	138.4	166.7	60.1	60.1	60.1	89	89	112.7	138.4	116.1		1170.6	min
	Group	m	m	l	vs	vs	vs	vs	vs	s	m	s				5	2	3	1	0
6XCO		V	E	L	G	G	G	N	A	V	E	V
	Vol. A³	140	138.4	166.7	60.1	60.1	60.1	114.1	88.6	140	138.4	140		1246.5
	Group	m	m	l	vs	vs	vs	s	vs	m	m	m				4	1	5	1	0
6XC9		V	E	L	G	G	G	N	A	V	E	V
	Vol. A³	140	138.4	166.7	60.1	60.1	60.1	114.1	88.6	140	138.4	140		1246.5
	Group	m	m	l	vs	vs	vs	s	vs	m	m	m				4	1	5	1	0
8VDU		V	E	L	G	G	G	N	A	V	E	V
	Vol. A³	140	138.4	166.7	60.1	60.1	60.1	114.1	88.6	140	138.4	140		1246.5
	Group	m	m	l	vs	vs	vs	s	vs	m	m	m				4	1	5	1	0
5UJT		E	E	L	Y	L	V	A	G	E	E	G
	Vol. A³	138.4	138.4	166.7	193.6	166.7	140	88.6	60.1	138.4	138.4	60.1		1429.4
	Group	m	m	l	vl	l	m	vs	vs	m	m	vs				3	0	5	2	1
3PL6		V	V	H	F	F	K	N	I	V	T	P
	Vol. A³	140	140	153.2	189.9	189.9	168.6	114.1	166.7	140	116.1	112.7		1631.2	max
	Group	m	m	m	vl	vl	l	s	l	m	s	s				0	3	4	2	2
6U3M		Q	P	M	P	M	P	E	L	P	Y	P
	Vol. A³	143.8	112.7	162.9	112.7	162.9	112.7	138.4	166.7	112.7	193.6	112.7		1531.8
	Group	m	s	l	s	l	s	m	l	s	vl	s				0	5	2	3	1
7SG1		Q	P	F	P	Q	P	E	L	P	Y	G
	Vol. A³	143.8	112.7	189.9	112.7	143.8	112.7	138.4	166.7	112.7	193.6	60.1		1487.1
	Group	m	s	vl	s	m	s	m	l	s	vl	vs				1	4	3	1	2
7SG2		Q	P	F	P	Q	P	E	Q	P	F	P
	Vol. A³	143.8	112.7	189.9	112.7	143.8	112.7	138.4	143.8	112.7	189.9	112.7		1513.1
	Group	m	s	vl	s	m	s	m	m	s	vl	s				0	5	4	0	2
1UVQ		N	L	P	S	T	K	V	S	W	A	A
	Vol. A³	114.1	166.7	112.7	89	116.1	168.6	140	89	227.8	88.6	88.6		1401.2
	Group	s	l	s	vs	s	l	m	vs	vl	vs	vs				4	3	1	2	1
6DIG		G	N	H	A	A	G	I	L	T	L	G
	Vol. A³	60.1	114.1	153.2	88.6	88.6	60.1	166.7	166.7	116.1	166.7	60.1		1241
	Group	vs	s	m	vs	vs	vs	l	l	s	l	vs				5	2	1	3	0
Counts for the														The total
residue types														count
vs		6	0	4	12	9	7	3	8	2	3	6		60
s		4	15	1	11	1	7	14	2	16	1	14		86
m		14	11	7	0	13	9	11	8	8	15	4		100
l		5	4	12	3	4	7	2	8	3	4	6		58
vl		1	0	6	4	3	0	0	4	1	7	0		26
The most		14	15	7	12	13	7	14	8	16	15	6
common pair		5	11	12	11	4	9	11	8	8	4	14
Structures in the pair		19	26	19	23	17	16	25	16	24	19	20
The percentage		0.633333	0.866667	0.633333	0.766667	0.566667	0.533333	0.833333	0.533333	0.8	0.633333	0.666667
